# Supplementary material for: Two Acinetobacter baumannii Isolates Obtained From a Fatal Necrotizing Fasciitis Infection Display Distinct Genomic and Phenotypic Characteristics in Comparison to Type Strains
Source: Front Cell Infect Microbiol. 2021 Apr 12;11:635673. doi: 10.3389/fcimb.2021.635673 (PMC8072282; doi:10.3389/fcimb.2021.635673)
Supplement: Supplementary file 2 [file Table_1.xlsx]

## Sheet: Sheet1
Supplemental Table S1. Growth characteristics of tested isolates when cultured in LB, MH or MMB.
	19606 growth rate	19606 doubling time	17978 growth rate	17978 doubling time	NFAb-1 growth rate	NFAb-1 doubling time	NFAb-2 growth rate	NFAb-2 doubling time
LB	1.7159596507 +/- 0.1186	0.4161318268 +/- 0.03564	0.9648405787 +/- 0.1706	0.7960296138 +/- 0.08974	1.3402259792 +/- 0.07624	0.5260561607 +/- 0.03134	1.2396719448 +/- 0.03682	0.561088665 +/- 0.01645
MH	2.5611616492 +/- 0.07912	0.2716467148 +/- 0.008169	1.3637881945 +/- 0.06857	0.5141668967 +/- 0.02366	1.45667897 +/- 0.1870	0.527198331 +/- 0.08452	1.4263980148 +/- 0.5003	0.6603851643 +/- 0.1025
MMB	2.023946452 +/- 0.03340	0.342951598 +/- 0.005803	1.0640769622 +/- 0.1900	0.71916956 +/- 0.07636	1.121685676 +/- 0.1375	0.6566465502 +/- 0.06489	1.2345723356 +/- 0.2952	0.683586125 +/- 0.1314
All values are reported as the mean +/- the standard error of the mean.
