# Supplementary material for: Two Acinetobacter baumannii Isolates Obtained From a Fatal Necrotizing Fasciitis Infection Display Distinct Genomic and Phenotypic Characteristics in Comparison to Type Strains
Source: Front Cell Infect Microbiol. 2021 Apr 12;11:635673. doi: 10.3389/fcimb.2021.635673 (PMC8072282; doi:10.3389/fcimb.2021.635673)
Supplement: Supplementary file 3 [file Table_2.xlsx]

## Sheet: gene_presence_absence
Supplemental Table S2. ROARY Comparison of A. baumannii ATCC 19606T, ATCC 17978, NFAB-1 and NFAB-2 strains
Gene	Non-unique Gene name	Annotation	No. isolates	No. sequences	Avg sequences per isolate	Genome Fragment	Order within Fragment	Accessory Fragment	Accessory Order with Fragment	QC	Min group size nuc	Max group size nuc	Avg group size nuc	17978	19606	NFAb-1	NFAb-2
group_1		hypothetical protein	1	1	1	18	1	74	1		602	602	602				LGNPLPGC_04001
feoB_2		Fe(2 ) transporter FeoB	1	1	1	1	93	3	13		1847	1847	1847	DEAGEACF_01574
group_1001		hypothetical protein	1	1	1	1	92	3	14		233	233	233	DEAGEACF_01575
group_1002		hypothetical protein	1	1	1	1	91	3	15		1787	1787	1787	DEAGEACF_01576
group_1003		hypothetical protein	1	1	1	1	90	3	16		404	404	404	DEAGEACF_01577
group_1004		hypothetical protein	1	1	1	1	89	3	17		383	383	383	DEAGEACF_01578
topA_1		DNA topoisomerase 1	1	1	1	1	88	3	18		2261	2261	2261	DEAGEACF_01579
group_1006		hypothetical protein	1	1	1	1	87	3	19		1103	1103	1103	DEAGEACF_01580
group_1007		hypothetical protein	1	1	1	1	86	3	20		911	911	911	DEAGEACF_01581
group_1008		hypothetical protein	1	1	1	1	85	3	21		335	335	335	DEAGEACF_01582
group_1009		hypothetical protein	1	1	1	1	84	3	22		203	203	203	DEAGEACF_01583
group_1010		hypothetical protein	1	1	1	1	83	3	23		329	329	329	DEAGEACF_01584
group_1011		hypothetical protein	1	1	1	1	82	3	24		827	827	827	DEAGEACF_01585
group_1012		hypothetical protein	1	1	1	1	81	3	25		731	731	731	DEAGEACF_01586
group_1013		hypothetical protein	1	1	1	1	80	3	26		221	221	221	DEAGEACF_01587
group_1014		hypothetical protein	1	1	1	1	79	3	27		494	494	494	DEAGEACF_01588
group_1015		hypothetical protein	1	1	1	1	78	3	28		425	425	425	DEAGEACF_01589
traC		DNA primase TraC	1	1	1	1	77	3	29		1850	1850	1850	DEAGEACF_01590
group_1017		hypothetical protein	1	1	1	1	76	3	30		347	347	347	DEAGEACF_01591
group_1018		hypothetical protein	1	1	1	1	75	3	31		440	440	440	DEAGEACF_01592
group_1019		hypothetical protein	1	1	1	1	74	3	32		266	266	266	DEAGEACF_01593
yokF		SPBc2 prophage-derived endonuclease YokF	1	1	1	1	73	3	33		515	515	515	DEAGEACF_01594
group_1021		hypothetical protein	1	1	1	1	72	3	34		629	629	629	DEAGEACF_01595
group_1022		hypothetical protein	1	1	1	1	71	3	35		293	293	293	DEAGEACF_01596
group_1023		hypothetical protein	1	1	1	1	70	3	36		401	401	401	DEAGEACF_01597
group_1024		hypothetical protein	1	1	1	1	69	3	37		224	224	224	DEAGEACF_01598
group_1025		hypothetical protein	1	1	1	1	68	3	38		227	227	227	DEAGEACF_01599
group_1026		hypothetical protein	1	1	1	1	67	3	39		2738	2738	2738	DEAGEACF_01600
group_1027		hypothetical protein	1	1	1	1	66	3	40		410	410	410	DEAGEACF_01601
group_1028		hypothetical protein	1	1	1	1	65	3	41		3272	3272	3272	DEAGEACF_01602
group_1029		hypothetical protein	1	1	1	1	64	3	42		1007	1007	1007	DEAGEACF_01603
group_1030		hypothetical protein	1	1	1	1	63	3	43		758	758	758	DEAGEACF_01604
group_1031		hypothetical protein	1	1	1	1	62	3	44		419	419	419	DEAGEACF_01605
group_1032		hypothetical protein	1	1	1	1	61	3	45		578	578	578	DEAGEACF_01606
group_1033		hypothetical protein	1	1	1	1	60	3	46		854	854	854	DEAGEACF_01607
group_1034		hypothetical protein	1	1	1	1	59	3	47		1631	1631	1631	DEAGEACF_01608
group_1035		hypothetical protein	1	1	1	1	58	3	48		1130	1130	1130	DEAGEACF_01609
group_1036		hypothetical protein	1	1	1	1	542	3	49		716	716	716	DEAGEACF_01610
group_1037		hypothetical protein	1	1	1	1	543	3	50		293	293	293	DEAGEACF_01611
group_1038		hypothetical protein	1	1	1	1	544	3	51		191	191	191	DEAGEACF_01612
group_1039		hypothetical protein	1	1	1	1	545	3	52		326	326	326	DEAGEACF_01613
group_1040		hypothetical protein	1	1	1	1	546	3	53		302	302	302	DEAGEACF_01614
group_1041		hypothetical protein	1	1	1	1	547	3	54		326	326	326	DEAGEACF_01615
group_1042		hypothetical protein	1	1	1	1	548	3	55		332	332	332	DEAGEACF_01616
group_1043		hypothetical protein	1	1	1	1	549	3	56		1904	1904	1904	DEAGEACF_01617
group_1044		hypothetical protein	1	1	1	1	550	3	57		470	470	470	DEAGEACF_01618
group_1045		hypothetical protein	1	1	1	1	551	3	58		818	818	818	DEAGEACF_01619
group_1046	pilT_1	Twitching mobility protein	1	1	1	1	552	3	59		1289	1289	1289	DEAGEACF_01620
group_1047		hypothetical protein	1	1	1	1	553	3	60		254	254	254	DEAGEACF_01621
group_1048		hypothetical protein	1	1	1	1	554	3	61		1058	1058	1058	DEAGEACF_01622
group_1049		hypothetical protein	1	1	1	1	555	3	62		749	749	749	DEAGEACF_01623
group_105		hypothetical protein	1	1	1	1	990	202	4		437	437	437		NFPFPEHC_03412
group_1050		hypothetical protein	1	1	1	1	556	3	63		1370	1370	1370	DEAGEACF_01624
group_1051		hypothetical protein	1	1	1	1	557	3	64		944	944	944	DEAGEACF_01625
group_1052		hypothetical protein	1	1	1	1	558	3	65		857	857	857	DEAGEACF_01626
group_1053		hypothetical protein	1	1	1	1	559	3	66		968	968	968	DEAGEACF_01627
group_1054		hypothetical protein	1	1	1	1	560	3	67		608	608	608	DEAGEACF_01628
group_1055		hypothetical protein	1	1	1	1	561	3	68		647	647	647	DEAGEACF_01629
soj_1		Chromosome-partitioning ATPase Soj	1	1	1	1	562	3	69		884	884	884	DEAGEACF_01630
korB		Transcriptional repressor protein KorB	1	1	1	1	563	3	70		881	881	881	DEAGEACF_01631
group_1058		hypothetical protein	1	1	1	1	564	3	71		995	995	995	DEAGEACF_01632
group_1059	dinB1_1	DNA polymerase IV 1	1	1	1	1	565	3	72		1295	1295	1295	DEAGEACF_01633
ileS_2		Isoleucine--tRNA ligase	1	1	1	1	747	366	1		2246	2246	2246		NFPFPEHC_03498
group_1060	lexA_1	LexA repressor	1	1	1	1	566	3	73		503	503	503	DEAGEACF_01634
group_1061		hypothetical protein	1	1	1	1	567	3	74		1658	1658	1658	DEAGEACF_01635
group_1062		hypothetical protein	1	1	1	1	568	3	75		395	395	395	DEAGEACF_01636
group_1063		hypothetical protein	1	1	1	1	569	3	76		341	341	341	DEAGEACF_01637
group_1064		Glycyl-glycine endopeptidase ALE-1	1	1	1	1	570	3	77		1835	1835	1835	DEAGEACF_01638
group_1065		hypothetical protein	1	1	1	1	571	3	78		359	359	359	DEAGEACF_01639
group_1066		hypothetical protein	1	1	1	1	572	3	79		2654	2654	2654	DEAGEACF_01640
group_1067		hypothetical protein	1	1	1	1	573	3	80		569	569	569	DEAGEACF_01641
group_1068		hypothetical protein	1	1	1	1	574	3	81		497	497	497	DEAGEACF_01642
group_1069		hypothetical protein	1	1	1	1	575	3	82		1493	1493	1493	DEAGEACF_01643
group_1070		hypothetical protein	1	1	1	1	576	3	83		491	491	491	DEAGEACF_01644
group_1071		hypothetical protein	1	1	1	1	577	3	84		542	542	542	DEAGEACF_01645
group_1072		hypothetical protein	1	1	1	1	578	3	85		653	653	653	DEAGEACF_01646
group_1073		hypothetical protein	1	1	1	1	579	3	86		320	320	320	DEAGEACF_01647
group_1074		hypothetical protein	1	1	1	1	580	3	87		3734	3734	3734	DEAGEACF_01648
group_1075		hypothetical protein	1	1	1	1	581	3	88		1133	1133	1133	DEAGEACF_01649
group_1076		hypothetical protein	1	1	1	1	582	3	89		1127	1127	1127	DEAGEACF_01650
group_1077		hypothetical protein	1	1	1	1	583	3	90		761	761	761	DEAGEACF_01651
group_1078		hypothetical protein	1	1	1	1	584	3	91		1046	1046	1046	DEAGEACF_01652
group_1079		hypothetical protein	1	1	1	1	585	3	92		650	650	650	DEAGEACF_01653
group_1080		hypothetical protein	1	1	1	1	586	3	93		395	395	395	DEAGEACF_01654
group_1081		hypothetical protein	1	1	1	1	587	3	94		2051	2051	2051	DEAGEACF_01655
group_1082		hypothetical protein	1	1	1	1	588	3	95		5960	5960	5960	DEAGEACF_01656
group_1083		hypothetical protein	1	1	1	1	589	3	96		1376	1376	1376	DEAGEACF_01657
group_1084		hypothetical protein	1	1	1	1	590	3	97		119	119	119	DEAGEACF_01658
group_1085		hypothetical protein	1	1	1	1	591	3	98		665	665	665	DEAGEACF_01659
group_1086		hypothetical protein	1	1	1	1	592	3	99		1724	1724	1724	DEAGEACF_01660
hvrA_1		Trans-acting regulatory protein HvrA	1	1	1	1	593	3	100		338	338	338	DEAGEACF_01661
group_1088		hypothetical protein	1	1	1	1	594	3	101		299	299	299	DEAGEACF_01662
group_1089		hypothetical protein	1	1	1	1	596	3	103		566	566	566	DEAGEACF_01664
group_109		hypothetical protein	1	1	1	1	881	415	1		206	206	206		NFPFPEHC_03256
group_1090		hypothetical protein	1	1	1	1	597	3	104		791	791	791	DEAGEACF_01665
group_1091		hypothetical protein	1	1	1	1	598	3	105		497	497	497	DEAGEACF_01666
group_1092	nemR_2	HTH-type transcriptional repressor NemR	1	1	1	1	599	3	106		569	569	569	DEAGEACF_01667
group_1093		hypothetical protein	1	1	1	1	600	3	107		341	341	341	DEAGEACF_01668
group_1094		hypothetical protein	1	1	1	1	601	3	108		485	485	485	DEAGEACF_01669
group_1095		hypothetical protein	1	1	1	1	602	3	109		896	896	896	DEAGEACF_01670
group_1096		hypothetical protein	1	1	1	1	603	3	110		326	326	326	DEAGEACF_01671
arpA		A-factor receptor protein	1	1	1	1	604	3	111		557	557	557	DEAGEACF_01672
group_1098		hypothetical protein	1	1	1	1	605	3	112		284	284	284	DEAGEACF_01673
group_1099	bepA_2	Beta-barrel assembly-enhancing protease	1	1	1	1	606	3	113		794	794	794	DEAGEACF_01674
mutL_1		DNA mismatch repair protein MutL	1	1	1	1	607	3	114		2114	2114	2114	DEAGEACF_01675
group_1101		hypothetical protein	1	1	1	1	608	3	115		338	338	338	DEAGEACF_01676
group_1102	gluQ	Glutamyl-Q tRNA(Asp) synthetase	1	1	1	1	111	329	1		983	983	983	DEAGEACF_01717
group_1103	xcpQ	Type II secretion system protein D	1	1	1	1	490	274	1		2276	2276	2276	DEAGEACF_01739
group_1104		hypothetical protein	1	1	1	1	470	315	1		581	581	581	DEAGEACF_01762
group_1105		hypothetical protein	1	1	1	1	460	318	1		716	716	716	DEAGEACF_01771
group_1106		hypothetical protein	1	1	1	1	113	251	1		2921	2921	2921	DEAGEACF_01773
group_1108		hypothetical protein	1	1	1	1	386	306	1		380	380	380	DEAGEACF_01842
group_1111		hypothetical protein	1	1	1	1	257	204	1		614	614	614	DEAGEACF_01972
group_1112		hypothetical protein	1	1	1	1	256	204	2		794	794	794	DEAGEACF_01973
acpP_1		Acyl carrier protein	1	1	1	1	255	204	3		260	260	260	DEAGEACF_01974
acpM		Meromycolate extension acyl carrier protein	1	1	1	1	254	204	4		248	248	248	DEAGEACF_01975
yciB_2		intracellular septation protein A	1	1	1	1	253	204	5		554	554	554	DEAGEACF_01976
dltA		D-alanine--poly(phosphoribitol) ligase subunit 1	1	1	1	1	252	204	6		1658	1658	1658	DEAGEACF_01977
group_1117		Undecaprenyl-phosphate mannosyltransferase	1	1	1	1	251	204	7		740	740	740	DEAGEACF_01978
lpxL_3		Lipid A biosynthesis lauroyltransferase	1	1	1	1	250	204	8		926	926	926	DEAGEACF_01979
group_1119		MIO-dependent tyrosine 2,3-aminomutase	1	1	1	1	130	204	9		1535	1535	1535	DEAGEACF_01980
group_112		hypothetical protein	1	1	1	1	793	384	1		407	407	407		NFPFPEHC_02287
group_1120		1,4-dihydroxy-2-naphthoyl-CoA hydrolase	1	1	1	1	131	204	10		428	428	428	DEAGEACF_01981
lolA_2		Outer-membrane lipoprotein carrier protein	1	1	1	1	132	204	11		629	629	629	DEAGEACF_01982
group_1122		hypothetical protein	1	1	1	1	133	204	12		2315	2315	2315	DEAGEACF_01983
kmo_2		Kynurenine 3-monooxygenase	1	1	1	1	134	204	13		1295	1295	1295	DEAGEACF_01984
group_1124		hypothetical protein	1	1	1	1	135	204	14		545	545	545	DEAGEACF_01985
fabF		3-oxoacyl-[acyl-carrier-protein] synthase 2	1	1	1	1	136	204	15		1202	1202	1202	DEAGEACF_01986
group_1126		hypothetical protein	1	1	1	1	137	204	16		425	425	425	DEAGEACF_01987
group_1127	fabG_3	3-oxoacyl-[acyl-carrier-protein] reductase FabG	1	1	1	1	138	204	17		725	725	725	DEAGEACF_01988
group_1128	fabB_2	3-oxoacyl-[acyl-carrier-protein] synthase 1	1	1	1	1	139	204	20		1226	1226	1226	DEAGEACF_01989
group_1129		hypothetical protein	1	1	1	1	140	204	19		434	434	434	DEAGEACF_01990
sfp_2		4'-phosphopantetheinyl transferase sfp	1	1	1	1	141	204	18		656	656	656	DEAGEACF_01991
group_1131	vgrG1_3	Actin cross-linking toxin VgrG1	1	1	1	1	225	219	4		2825	2825	2825	DEAGEACF_02013
group_1132		hypothetical protein	1	1	1	1	224	219	3		1589	1589	1589	DEAGEACF_02014
group_1133		hypothetical protein	1	1	1	1	223	219	2		860	860	860	DEAGEACF_02015
group_1134		hypothetical protein	1	1	1	1	221	219	1		1067	1067	1067	DEAGEACF_02016
group_1135		hypothetical protein	1	1	1	1	3785	257	1		839	839	839	DEAGEACF_02100
group_1136		hypothetical protein	1	1	1	1	3786	21	4		335	335	335	DEAGEACF_02102
group_1137		hypothetical protein	1	1	1	1	3792	21	5		767	767	767	DEAGEACF_02103
group_1138		47 kDa outer membrane protein	1	1	1	1	3793	21	6		1664	1664	1664	DEAGEACF_02104
levS		Levansucrase	1	1	1	1	3794	21	7		545	545	545	DEAGEACF_02105
group_1140		hypothetical protein	1	1	1	1	3780	21	8		1931	1931	1931	DEAGEACF_02107
group_1141		hypothetical protein	1	1	1	1	3832	217	4		1385	1385	1385	DEAGEACF_02142
group_1142	yxeP_2	putative hydrolase YxeP	1	1	1	1	3831	217	5		1367	1367	1367	DEAGEACF_02143
group_1143		putative HTH-type transcriptional regulator	1	1	1	1	3835	217	3		1007	1007	1007	DEAGEACF_02144
group_1144		hypothetical protein	1	1	1	1	3836	217	2		1055	1055	1055	DEAGEACF_02145
rhtC_1		Threonine efflux protein	1	1	1	1	3837	217	1		608	608	608	DEAGEACF_02146
group_1149		hypothetical protein	1	1	1	1	3885	327	1		455	455	455	DEAGEACF_02181
group_1151		hypothetical protein	1	1	1	1	3773	287	1		110	110	110	DEAGEACF_02196
group_1152		hypothetical protein	1	1	1	1	3906	60	1		1340	1340	1340	DEAGEACF_02203
group_1154		hypothetical protein	1	1	1	1	4028	221	3		602	602	602	DEAGEACF_02326
group_1155		hypothetical protein	1	1	1	1	4027	221	4		500	500	500	DEAGEACF_02327
group_1156		hypothetical protein	1	1	1	1	4026	221	2		1106	1106	1106	DEAGEACF_02328
group_1157		hypothetical protein	1	1	1	1	4025	221	1		728	728	728	DEAGEACF_02329
group_1158		hypothetical protein	1	1	1	1	2459	270	1		1235	1235	1235	DEAGEACF_02381
group_1159		hypothetical protein	1	1	1	1	2461	254	1		446	446	446	DEAGEACF_02383
group_1160		hypothetical protein	1	1	1	1	2497	328	1		1442	1442	1442	DEAGEACF_02416
group_1163	ata	Adhesin Ata autotransporter	1	1	1	1	2427	218	5		5621	5621	5621	DEAGEACF_02449
group_1164		hypothetical protein	1	1	1	1	2080	314	1		395	395	395	DEAGEACF_02486
group_1165		hypothetical protein	1	1	1	1	2207	208	2		611	611	611	DEAGEACF_02489
group_1166		hypothetical protein	1	1	1	1	2206	208	3		764	764	764	DEAGEACF_02490
group_1167		hypothetical protein	1	1	1	1	2205	208	4		590	590	590	DEAGEACF_02491
cya_3		Bifunctional hemolysin/adenylate cyclase	1	1	1	1	2204	208	5		10193	10193	10193	DEAGEACF_02492
group_1169		hypothetical protein	1	1	1	1	2203	208	6		194	194	194	DEAGEACF_02493
group_1170		hypothetical protein	1	1	1	1	2202	208	7		290	290	290	DEAGEACF_02494
yabJ_2		2-iminobutanoate/2-iminopropanoate deaminase	1	1	1	1	2201	208	8		359	359	359	DEAGEACF_02495
dadA_1		D-amino acid dehydrogenase	1	1	1	1	2200	208	9		1241	1241	1241	DEAGEACF_02496
hcaR_3		Hca operon transcriptional activator HcaR	1	1	1	1	2199	208	10		878	878	878	DEAGEACF_02497
group_1174		hypothetical protein	1	1	1	1	2198	208	11		1427	1427	1427	DEAGEACF_02498
group_1175		hypothetical protein	1	1	1	1	2197	208	12		818	818	818	DEAGEACF_02499
tfdB		2,4-dichlorophenol 6-monooxygenase	1	1	1	1	2196	208	1		1748	1748	1748	DEAGEACF_02500
group_1177		hypothetical protein	1	1	1	1	2194	312	1		506	506	506	DEAGEACF_02502
group_1179		hypothetical protein	1	1	1	1	2179	228	2		410	410	410	DEAGEACF_02517
group_1180		hypothetical protein	1	1	1	1	2178	228	3		446	446	446	DEAGEACF_02518
group_1181		hypothetical protein	1	1	1	1	2177	228	1		284	284	284	DEAGEACF_02519
group_1195		hypothetical protein	1	1	1	1	2326	196	169		257	257	257	DEAGEACF_02567
group_1197		hypothetical protein	1	1	1	1	2540	196	167		407	407	407	DEAGEACF_03624
group_1198		hypothetical protein	1	1	1	1	2255	196	174		959	959	959	DEAGEACF_02571
group_1199		hypothetical protein	1	1	1	1	2254	196	175		767	767	767	DEAGEACF_02572
group_12		hypothetical protein	1	1	1	1	2421	196	67		545	545	545		NFPFPEHC_01205
group_1200		hypothetical protein	1	1	1	1	2334	196	182		440	440	440	DEAGEACF_02574
group_1206		hypothetical protein	1	1	1	1	2251	196	140		407	407	407	DEAGEACF_02582
group_1207		hypothetical protein	1	1	1	1	2250	196	139		401	401	401	DEAGEACF_02583
group_1208		hypothetical protein	1	1	1	1	2267	196	34		734	734	734	DEAGEACF_02586
group_1209		hypothetical protein	1	1	1	1	2268	196	33		212	212	212	DEAGEACF_02587
group_121	kefC_2	Glutathione-regulated potassium-efflux system protein KefC	1	1	1	1	114	403	1		416	416	416		NFPFPEHC_02691
group_1210		hypothetical protein	1	1	1	1	2269	196	206		191	191	191	DEAGEACF_02588
group_1211		hypothetical protein	1	1	1	1	2270	196	207		428	428	428	DEAGEACF_02589
group_1237		hypothetical protein	1	1	1	1	2299	196	1		389	389	389	DEAGEACF_02617
group_1238		hypothetical protein	1	1	1	1	2256	196	2		713	713	713	DEAGEACF_02619
group_1239		hypothetical protein	1	1	1	1	2257	196	3		512	512	512	DEAGEACF_02620
group_1240	dinB1_2	DNA polymerase IV 1	1	1	1	1	2258	196	4		1298	1298	1298	DEAGEACF_02621
group_1241	lexA_2	LexA repressor	1	1	1	1	2259	196	5		494	494	494	DEAGEACF_02622
group_1242		hypothetical protein	1	1	1	1	2260	196	6		512	512	512	DEAGEACF_02623
group_1243		hypothetical protein	1	1	1	1	2261	196	7		983	983	983	DEAGEACF_02624
group_1245		hypothetical protein	1	1	1	1	3240	279	1		107	107	107	DEAGEACF_02670
group_1246		hypothetical protein	1	1	1	1	3383	311	1		689	689	689	DEAGEACF_02719
group_1247		hypothetical protein	1	1	1	1	3391	283	1		698	698	698	DEAGEACF_02724
dnaJ_2		Chaperone protein DnaJ	1	1	1	1	3411	316	1		1127	1127	1127	DEAGEACF_02738
group_1252		hypothetical protein	1	1	1	1	3424	72	2		2711	2711	2711	DEAGEACF_02747
vgrG1_4		Actin cross-linking toxin VgrG1	1	1	1	1	3432	236	1		2783	2783	2783	DEAGEACF_02755
group_1254		hypothetical protein	1	1	1	1	3431	236	3		3005	3005	3005	DEAGEACF_02756
pkn1_2		Serine/threonine-protein kinase pkn1	1	1	1	1	3228	236	2		968	968	968	DEAGEACF_02757
group_1256		hypothetical protein	1	1	1	1	3494	224	3		497	497	497	DEAGEACF_02813
group_1257		hypothetical protein	1	1	1	1	3495	224	2		848	848	848	DEAGEACF_02814
ltrA		Group II intron-encoded protein LtrA	1	1	1	1	3496	224	1		1196	1196	1196	DEAGEACF_02815
argR		Lysine/arginine racemase	1	1	1	1	3217	258	1		1292	1292	1292	DEAGEACF_02824
group_1260	rhtB_4	Homoserine/homoserine lactone efflux protein	1	1	1	1	3526	313	1		626	626	626	DEAGEACF_02832
group_1263		hypothetical protein	1	1	1	1	3556	302	1		1235	1235	1235	DEAGEACF_02859
group_1264		hypothetical protein	1	1	1	1	3588	264	1		674	674	674	DEAGEACF_02890
group_1268		hypothetical protein	1	1	1	1	3758	1	222		251	251	251	DEAGEACF_03058
group_1269		hypothetical protein	1	1	1	1	3759	1	223		269	269	269	DEAGEACF_03059
group_127		N-glycosidase	1	1	1	1	143	223	1		368	368	368	DEAGEACF_02061
group_1270		hypothetical protein	1	1	1	1	3760	1	224		482	482	482	DEAGEACF_03060
group_1271		hypothetical protein	1	1	1	1	3761	1	225		530	530	530	DEAGEACF_03061
group_1272		hypothetical protein	1	1	1	1	4163	1	216		632	632	632	DEAGEACF_03063
group_1273		hypothetical protein	1	1	1	1	4162	1	215		272	272	272	DEAGEACF_03064
group_1274		hypothetical protein	1	1	1	1	4161	1	214		437	437	437	DEAGEACF_03065
lexA_4		LexA repressor	1	1	1	1	4160	1	213		665	665	665	DEAGEACF_03066
group_1276		hypothetical protein	1	1	1	1	4159	1	212		197	197	197	DEAGEACF_03067
group_1277		hypothetical protein	1	1	1	1	4158	1	211		296	296	296	DEAGEACF_03068
group_1278		hypothetical protein	1	1	1	1	4157	1	210		884	884	884	DEAGEACF_03069
group_1279	dnaB_1	Replicative DNA helicase	1	1	1	1	4156	1	209		1331	1331	1331	DEAGEACF_03070
group_1280		hypothetical protein	1	1	1	1	4155	1	208		278	278	278	DEAGEACF_03071
group_1281		hypothetical protein	1	1	1	1	4154	1	207		602	602	602	DEAGEACF_03072
group_1282		hypothetical protein	1	1	1	1	4153	1	206		170	170	170	DEAGEACF_03073
group_1283		hypothetical protein	1	1	1	1	4152	1	205		497	497	497	DEAGEACF_03074
group_1284		hypothetical protein	1	1	1	1	4151	1	204		716	716	716	DEAGEACF_03075
group_1285		hypothetical protein	1	1	1	1	4150	1	203		212	212	212	DEAGEACF_03076
group_1286		hypothetical protein	1	1	1	1	4149	1	202		170	170	170	DEAGEACF_03077
group_1287		hypothetical protein	1	1	1	1	4148	1	201		428	428	428	DEAGEACF_03078
group_1288		hypothetical protein	1	1	1	1	4147	1	200		398	398	398	DEAGEACF_03079
group_1290		hypothetical protein	1	1	1	1	4145	1	198		206	206	206	DEAGEACF_03081
group_1291		hypothetical protein	1	1	1	1	4144	1	197		263	263	263	DEAGEACF_03082
group_1292		hypothetical protein	1	1	1	1	3013	1	196		290	290	290	DEAGEACF_03083
group_1293		hypothetical protein	1	1	1	1	3014	1	195		482	482	482	DEAGEACF_03084
group_1294		hypothetical protein	1	1	1	1	3015	1	194		194	194	194	DEAGEACF_03085
group_1295		hypothetical protein	1	1	1	1	3016	1	193		1700	1700	1700	DEAGEACF_03086
group_1296		hypothetical protein	1	1	1	1	3017	1	192		1226	1226	1226	DEAGEACF_03087
group_1297		hypothetical protein	1	1	1	1	3018	1	191		662	662	662	DEAGEACF_03088
group_1298		hypothetical protein	1	1	1	1	3019	1	190		1172	1172	1172	DEAGEACF_03089
group_1299		hypothetical protein	1	1	1	1	3020	1	189		176	176	176	DEAGEACF_03090
group_1300		hypothetical protein	1	1	1	1	3021	1	188		287	287	287	DEAGEACF_03091
group_1301		hypothetical protein	1	1	1	1	3022	1	187		356	356	356	DEAGEACF_03092
group_1302		hypothetical protein	1	1	1	1	3023	1	186		485	485	485	DEAGEACF_03093
group_1303		hypothetical protein	1	1	1	1	3024	1	185		374	374	374	DEAGEACF_03094
group_1304		hypothetical protein	1	1	1	1	3025	1	184		479	479	479	DEAGEACF_03095
group_1305		hypothetical protein	1	1	1	1	3026	1	183		416	416	416	DEAGEACF_03096
group_1306		hypothetical protein	1	1	1	1	3027	1	182		137	137	137	DEAGEACF_03097
group_1307		hypothetical protein	1	1	1	1	3028	1	181		383	383	383	DEAGEACF_03098
group_1308		hypothetical protein	1	1	1	1	3029	1	180		3587	3587	3587	DEAGEACF_03099
group_1309		hypothetical protein	1	1	1	1	3030	1	179		488	488	488	DEAGEACF_03100
group_1310		hypothetical protein	1	1	1	1	3031	1	178		506	506	506	DEAGEACF_03101
group_1311		hypothetical protein	1	1	1	1	3032	1	177		320	320	320	DEAGEACF_03102
group_1312		hypothetical protein	1	1	1	1	3033	1	176		2858	2858	2858	DEAGEACF_03103
group_1313		hypothetical protein	1	1	1	1	3034	1	175		1856	1856	1856	DEAGEACF_03104
group_1314		hypothetical protein	1	1	1	1	3035	1	174		779	779	779	DEAGEACF_03105
group_1315		hypothetical protein	1	1	1	1	3036	1	173		239	239	239	DEAGEACF_03106
group_1316		hypothetical protein	1	1	1	1	3037	1	172		548	548	548	DEAGEACF_03107
group_1317		hypothetical protein	1	1	1	1	3038	1	171		362	362	362	DEAGEACF_03108
group_1318		hypothetical protein	1	1	1	1	3039	1	170		197	197	197	DEAGEACF_03109
group_1319	cirA_2	Colicin I receptor	1	1	1	1	3172	234	1		2699	2699	2699	DEAGEACF_03116
group_1321		hypothetical protein	1	1	1	1	3122	292	1		338	338	338	DEAGEACF_03166
group_1322		hypothetical protein	1	1	1	1	3042	246	1		626	626	626	DEAGEACF_03169
group_1333	fcuA_3	Ferrichrome receptor FcuA	1	1	1	1	1671	290	1		2183	2183	2183	DEAGEACF_03244
group_1334		hypothetical protein	1	1	1	1	1702	5	2		593	593	593	DEAGEACF_03272
group_1335		hypothetical protein	1	1	1	1	1703	5	3		302	302	302	DEAGEACF_03273
group_1337		hypothetical protein	1	1	1	1	1709	289	1		413	413	413	DEAGEACF_03279
group_1338		hypothetical protein	1	1	1	1	1714	9	7		245	245	245	DEAGEACF_03285
group_1339		hypothetical protein	1	1	1	1	1715	9	8		701	701	701	DEAGEACF_03286
group_134	yfiH	Laccase domain protein YfiH	1	1	1	1	3956	368	1		572	572	572		NFPFPEHC_01962
group_1341	ttr	Acetyltransferase	1	1	1	1	1731	9	18		518	518	518	DEAGEACF_03289
group_1342		hypothetical protein	1	1	1	1	1730	9	19		515	515	515	DEAGEACF_03290
group_1343		hypothetical protein	1	1	1	1	1729	9	20		1082	1082	1082	DEAGEACF_03291
group_1344		hypothetical protein	1	1	1	1	1728	9	21		620	620	620	DEAGEACF_03292
group_1345		hypothetical protein	1	1	1	1	1727	9	22		551	551	551	DEAGEACF_03293
group_1346		hypothetical protein	1	1	1	1	1725	9	3		1331	1331	1331	DEAGEACF_03295
mdlY		Mandelamide hydrolase	1	1	1	1	1757	205	2		1460	1460	1460	DEAGEACF_03306
csgD		CsgBAC operon transcriptional regulatory protein	1	1	1	1	1758	205	3		719	719	719	DEAGEACF_03307
group_1349		hypothetical protein	1	1	1	1	1759	205	4		428	428	428	DEAGEACF_03308
group_1350		hypothetical protein	1	1	1	1	1760	205	20		290	290	290	DEAGEACF_03309
group_1351		hypothetical protein	1	1	1	1	1761	205	19		461	461	461	DEAGEACF_03310
group_1353		hypothetical protein	1	1	1	1	1828	18	6		746	746	746	DEAGEACF_03343
group_1354		hypothetical protein	1	1	1	1	1829	18	7		245	245	245	DEAGEACF_03344
group_1355		hypothetical protein	1	1	1	1	1833	18	9		857	857	857	DEAGEACF_03346
group_1356		hypothetical protein	1	1	1	1	1834	18	10		461	461	461	DEAGEACF_03347
group_1357		hypothetical protein	1	1	1	1	1835	18	11		479	479	479	DEAGEACF_03348
group_1358		hypothetical protein	1	1	1	1	1836	18	12		506	506	506	DEAGEACF_03349
group_1359		hypothetical protein	1	1	1	1	1837	18	13		479	479	479	DEAGEACF_03350
group_1360		hypothetical protein	1	1	1	1	1838	18	14		704	704	704	DEAGEACF_03351
group_1361		hypothetical protein	1	1	1	1	1839	18	1		515	515	515	DEAGEACF_03352
group_1372		hypothetical protein	1	1	1	1	1857	28	6		575	575	575	DEAGEACF_03370
group_1374	pcaI_1	3-oxoadipate CoA-transferase subunit A	1	1	1	1	1564	58	1		671	671	671	DEAGEACF_03385
group_1375	pcaI_2	3-oxoadipate CoA-transferase subunit A	1	1	1	1	1924	69	3		671	671	671	DEAGEACF_03428
gatA_2		Glutamyl-tRNA(Gln) amidotransferase subunit A	1	1	1	1	1895	253	1		1109	1109	1109	DEAGEACF_03402
group_1377		hypothetical protein	1	1	1	1	1901	298	1		698	698	698	DEAGEACF_03407
group_1378		hypothetical protein	1	1	1	1	1946	288	1		1520	1520	1520	DEAGEACF_03449
group_1379	bfrD_2	putative TonB-dependent receptor BfrD	1	1	1	1	1956	268	1		2099	2099	2099	DEAGEACF_03457
group_1382	bamA	Outer membrane protein assembly factor BamA	1	1	1	1	2012	244	1		2510	2510	2510	DEAGEACF_03513
group_1383		hypothetical protein	1	1	1	1	1505	196	91		707	707	707	DEAGEACF_03560
group_1384		hypothetical protein	1	1	1	1	1504	196	92		782	782	782	DEAGEACF_03561
dinB1_4		DNA polymerase IV 1	1	1	1	1	1503	196	93		1292	1292	1292	DEAGEACF_03562
group_1386		hypothetical protein	1	1	1	1	1502	196	94		422	422	422	DEAGEACF_03563
group_1387		hypothetical protein	1	1	1	1	1501	196	95		170	170	170	DEAGEACF_03564
group_1388		hypothetical protein	1	1	1	1	1500	196	96		368	368	368	DEAGEACF_03565
group_1389		hypothetical protein	1	1	1	1	4295	196	97		509	509	509	DEAGEACF_03566
group_1390		hypothetical protein	1	1	1	1	4296	196	98		275	275	275	DEAGEACF_03567
group_1391		hypothetical protein	1	1	1	1	4290	196	89		362	362	362	DEAGEACF_03569
group_1392		hypothetical protein	1	1	1	1	4291	196	90		506	506	506	DEAGEACF_03570
group_1393		hypothetical protein	1	1	1	1	2404	196	106		4895	4895	4895	DEAGEACF_03572
group_1394		hypothetical protein	1	1	1	1	2405	196	107		389	389	389	DEAGEACF_03573
group_1395		hypothetical protein	1	1	1	1	2406	196	108		323	323	323	DEAGEACF_03574
group_1396		hypothetical protein	1	1	1	1	2407	196	109		404	404	404	DEAGEACF_03575
group_1397		hypothetical protein	1	1	1	1	2408	196	110		182	182	182	DEAGEACF_03576
group_1398		hypothetical protein	1	1	1	1	2402	196	111		917	917	917	DEAGEACF_03578
group_1400		hypothetical protein	1	1	1	1	2401	196	114		353	353	353	DEAGEACF_03580
group_1403		hypothetical protein	1	1	1	1	2398	196	117		398	398	398	DEAGEACF_03583
group_1404		hypothetical protein	1	1	1	1	2397	196	118		368	368	368	DEAGEACF_03584
group_1405		hypothetical protein	1	1	1	1	2396	196	119		407	407	407	DEAGEACF_03585
group_1406		hypothetical protein	1	1	1	1	2395	196	120		413	413	413	DEAGEACF_03586
group_1407		hypothetical protein	1	1	1	1	2394	196	121		389	389	389	DEAGEACF_03587
group_1408		hypothetical protein	1	1	1	1	2393	196	122		665	665	665	DEAGEACF_03588
group_1409		hypothetical protein	1	1	1	1	2392	196	123		956	956	956	DEAGEACF_03589
group_1410		hypothetical protein	1	1	1	1	2391	196	124		767	767	767	DEAGEACF_03590
group_1411		hypothetical protein	1	1	1	1	2390	196	125		191	191	191	DEAGEACF_03591
group_1412		hypothetical protein	1	1	1	1	2389	196	126		236	236	236	DEAGEACF_03592
group_1413		hypothetical protein	1	1	1	1	2388	196	127		428	428	428	DEAGEACF_03593
group_1414		hypothetical protein	1	1	1	1	2387	196	128		1103	1103	1103	DEAGEACF_03594
group_1415		hypothetical protein	1	1	1	1	2386	196	129		1451	1451	1451	DEAGEACF_03595
group_1416		hypothetical protein	1	1	1	1	2385	196	130		1427	1427	1427	DEAGEACF_03596
group_1417		hypothetical protein	1	1	1	1	2384	196	131		470	470	470	DEAGEACF_03597
group_1418		hypothetical protein	1	1	1	1	2383	196	132		641	641	641	DEAGEACF_03598
group_1419		hypothetical protein	1	1	1	1	2382	196	133		428	428	428	DEAGEACF_03599
group_1420		hypothetical protein	1	1	1	1	2381	196	134		413	413	413	DEAGEACF_03600
group_1421		hypothetical protein	1	1	1	1	2364	196	49		233	233	233	DEAGEACF_03602
group_1422		hypothetical protein	1	1	1	1	2363	196	48		800	800	800	DEAGEACF_03603
group_1423		hypothetical protein	1	1	1	1	2362	196	47		437	437	437	DEAGEACF_03604
group_1425		hypothetical protein	1	1	1	1	2360	196	199		410	410	410	DEAGEACF_03606
group_1426		hypothetical protein	1	1	1	1	2359	196	198		473	473	473	DEAGEACF_03607
group_1427		hypothetical protein	1	1	1	1	2063	196	197		341	341	341	DEAGEACF_03608
group_1428		hypothetical protein	1	1	1	1	2066	196	194		1553	1553	1553	DEAGEACF_03611
group_1429		hypothetical protein	1	1	1	1	2067	196	193		284	284	284	DEAGEACF_03612
group_1430		hypothetical protein	1	1	1	1	2068	196	153		275	275	275	DEAGEACF_03613
group_1431		hypothetical protein	1	1	1	1	2069	196	154		263	263	263	DEAGEACF_03614
group_1432		hypothetical protein	1	1	1	1	2070	196	155		176	176	176	DEAGEACF_03615
lexA_5		LexA repressor	1	1	1	1	2071	196	156		689	689	689	DEAGEACF_03616
group_1434		hypothetical protein	1	1	1	1	2072	196	157		890	890	890	DEAGEACF_03617
group_1435		hypothetical protein	1	1	1	1	2073	196	158		866	866	866	DEAGEACF_03618
group_1436		hypothetical protein	1	1	1	1	2077	196	160		323	323	323	DEAGEACF_03620
group_1437		hypothetical protein	1	1	1	1	2062	196	162		1208	1208	1208	DEAGEACF_03622
group_1438		hypothetical protein	1	1	1	1	2542	196	165		257	257	257	DEAGEACF_03626
group_1439		hypothetical protein	1	1	1	1	2543	196	164		269	269	269	DEAGEACF_03627
group_1440		hypothetical protein	1	1	1	1	2544	196	163		1262	1262	1262	DEAGEACF_03628
group_1449		hypothetical protein	1	1	1	1	1499	269	1		218	218	218	DEAGEACF_03702
group_1451	kdpC	Potassium-transporting ATPase KdpC subunit	1	1	1	1	2736	307	1		605	605	605	DEAGEACF_03731
group_1452		hypothetical protein	1	1	1	1	2799	238	1		494	494	494	DEAGEACF_03793
group_1453		hypothetical protein	1	1	1	1	2800	238	2		710	710	710	DEAGEACF_03794
group_1455		hypothetical protein	1	1	1	1	4280	196	79		545	545	545		NFPFPEHC_00001
group_1456		hypothetical protein	1	1	1	1	4281	196	80		266	266	266		NFPFPEHC_00002
group_1457		hypothetical protein	1	1	1	1	4282	196	81		224	224	224		NFPFPEHC_00003
group_1458		hypothetical protein	1	1	1	1	4283	196	82		386	386	386		NFPFPEHC_00004
group_1459		hypothetical protein	1	1	1	1	4284	196	83		341	341	341		NFPFPEHC_00005
group_1460		hypothetical protein	1	1	1	1	4285	196	84		182	182	182		NFPFPEHC_00006
group_1461		hypothetical protein	1	1	1	1	4286	196	85		506	506	506		NFPFPEHC_00007
group_1462		hypothetical protein	1	1	1	1	4287	196	86		4913	4913	4913		NFPFPEHC_00008
group_1463		hypothetical protein	1	1	1	1	4288	196	87		752	752	752		NFPFPEHC_00009
group_1464		hypothetical protein	1	1	1	1	4289	196	88		392	392	392		NFPFPEHC_00010
group_1465		hypothetical protein	1	1	1	1	4293	196	104		506	506	506		NFPFPEHC_00012
group_1466		hypothetical protein	1	1	1	1	4294	196	103		362	362	362		NFPFPEHC_00013
rrrD		Lysozyme RrrD	1	1	1	1	4299	196	100		554	554	554		NFPFPEHC_00016
group_1468		hypothetical protein	1	1	1	1	4300	196	99		197	197	197		NFPFPEHC_00017
group_1469	pkn5	Serine/threonine-protein kinase pkn5	1	1	1	1	1476	363	1		803	803	803		NFPFPEHC_00087
metH_1		Methionine synthase	1	1	1	1	2430	416	1		1418	1418	1418		NFPFPEHC_02125
hiuH_1		5-hydroxyisourate hydrolase	1	1	1	1	1481	14	9		401	401	401		NFPFPEHC_00129
group_1471		hypothetical protein	1	1	1	1	1482	14	10		488	488	488		NFPFPEHC_00130
czcR		Transcriptional activator protein CzcR	1	1	1	1	1483	14	11		671	671	671		NFPFPEHC_00131
czcS		Sensor protein CzcS	1	1	1	1	1484	14	12		1403	1403	1403		NFPFPEHC_00132
blc_1		Outer membrane lipoprotein Blc	1	1	1	1	1485	14	13		563	563	563		NFPFPEHC_00133
group_1475		hypothetical protein	1	1	1	1	1486	14	14		971	971	971		NFPFPEHC_00134
crtN		Dehydrosqualene desaturase	1	1	1	1	1487	14	15		1262	1262	1262		NFPFPEHC_00135
group_1477		hypothetical protein	1	1	1	1	1488	14	16		791	791	791		NFPFPEHC_00136
ufaA1		Tuberculostearic acid methyltransferase UfaA1	1	1	1	1	1489	14	17		1199	1199	1199		NFPFPEHC_00137
group_1479		hypothetical protein	1	1	1	1	1490	14	7		779	779	779		NFPFPEHC_00138
cfa		Cyclopropane-fatty-acyl-phospholipid synthase	1	1	1	1	1491	14	6		1046	1046	1046		NFPFPEHC_00139
group_1481	qseC_2	Sensor protein QseC	1	1	1	1	1492	14	5		1328	1328	1328		NFPFPEHC_00140
group_1482	cusR	Transcriptional regulatory protein CusR	1	1	1	1	1493	14	4		695	695	695		NFPFPEHC_00141
group_1483		hypothetical protein	1	1	1	1	1494	14	3		494	494	494		NFPFPEHC_00142
group_1484		hypothetical protein	1	1	1	1	1495	14	2		572	572	572		NFPFPEHC_00143
group_1485		hypothetical protein	1	1	1	1	1496	14	1		506	506	506		NFPFPEHC_00144
group_1487		hypothetical protein	1	1	1	1	2621	391	1		230	230	230		NFPFPEHC_00236
group_1488	iutA_1	Ferric aerobactin receptor	1	1	1	1	2592	395	1		2237	2237	2237		NFPFPEHC_00265
group_1489		hypothetical protein	1	1	1	1	2055	367	1	Hypothetical protein with no hits to refseq/uniprot/clusters/cdd/tigrfams/pfam overlapping another protein with hits	191	191	191		NFPFPEHC_00317
group_1491		hypothetical protein	1	1	1	1	1558	6	44		209	209	209		NFPFPEHC_00385
group_1493		hypothetical protein	1	1	1	1	1954	73	1		89	89	89		NFPFPEHC_00416
group_1495	pcaJ_1	3-oxoadipate CoA-transferase subunit B	1	1	1	1	1921	369	1		419	419	419		NFPFPEHC_00447
group_1496	pcaJ_2	3-oxoadipate CoA-transferase subunit B	1	1	1	1	1878	358	1		419	419	419		NFPFPEHC_00489
group_1498		hypothetical protein	1	1	1	1	1877	358	2		377	377	377		NFPFPEHC_00490
group_1499		Putative trans-acting enoyl reductase	1	1	1	1	1859	28	3		1067	1067	1067		NFPFPEHC_00504
group_1500	shlB_1	Hemolysin transporter protein ShlB	1	1	1	1	1591	339	5		1739	1739	1739		NFPFPEHC_00522
group_1501	cdiA2_1	tRNA nuclease CdiA-2	1	1	1	1	1592	339	6		3218	3218	3218		NFPFPEHC_00523
group_1502		hypothetical protein	1	1	1	1	1593	339	4		2963	2963	2963		NFPFPEHC_00524
group_1503		hypothetical protein	1	1	1	1	1594	339	3		419	419	419		NFPFPEHC_00525
group_1504		hypothetical protein	1	1	1	1	1595	339	2		296	296	296		NFPFPEHC_00526
group_1505		hypothetical protein	1	1	1	1	1596	339	1		140	140	140		NFPFPEHC_00527
group_1506		hypothetical protein	1	1	1	1	1779	83	2		494	494	494		NFPFPEHC_00548
group_1508		hypothetical protein	1	1	1	1	1767	205	17		272	272	272		NFPFPEHC_00562
group_1509		hypothetical protein	1	1	1	1	1766	205	16		407	407	407		NFPFPEHC_00563
group_1510		hypothetical protein	1	1	1	1	1765	205	15		392	392	392		NFPFPEHC_00564
group_1511		hypothetical protein	1	1	1	1	1764	205	14		611	611	611		NFPFPEHC_00565
ydjA_2		Type-2 restriction enzyme BsuMI component YdjA	1	1	1	1	1763	205	13		1262	1262	1262		NFPFPEHC_00566
ydiS		Type-2 restriction enzyme BsuMI component YdiS	1	1	1	1	1762	205	12		1673	1673	1673		NFPFPEHC_00567
hpaIIM_1		Modification methylase HpaII	1	1	1	1	1748	205	11		1292	1292	1292		NFPFPEHC_00568
vsr		Very short patch repair protein	1	1	1	1	1749	205	10		524	524	524		NFPFPEHC_00569
group_1516		hypothetical protein	1	1	1	1	1750	205	9		1232	1232	1232		NFPFPEHC_00570
group_1517		hypothetical protein	1	1	1	1	1751	205	8		815	815	815		NFPFPEHC_00571
group_1518		hypothetical protein	1	1	1	1	1752	205	7		275	275	275		NFPFPEHC_00572
group_1519		hypothetical protein	1	1	1	1	1753	205	6		884	884	884		NFPFPEHC_00573
group_1520	mdlY	Mandelamide hydrolase	1	1	1	1	1754	205	5		1403	1403	1403		NFPFPEHC_00574
group_1521		hypothetical protein	1	1	1	1	1724	9	24		665	665	665		NFPFPEHC_00585
group_1522		hypothetical protein	1	1	1	1	1723	9	25		257	257	257		NFPFPEHC_00586
group_1523		hypothetical protein	1	1	1	1	1722	9	26		3077	3077	3077		NFPFPEHC_00587
ttr		Acetyltransferase	1	1	1	1	1721	9	27		518	518	518		NFPFPEHC_00588
group_1525		hypothetical protein	1	1	1	1	1720	9	28		587	587	587		NFPFPEHC_00589
kptA		RNA 2'-phosphotransferase	1	1	1	1	1719	9	29		542	542	542		NFPFPEHC_00590
group_1527		hypothetical protein	1	1	1	1	1718	9	2		527	527	527		NFPFPEHC_00591
group_1528		hypothetical protein	1	1	1	1	1717	9	1		884	884	884		NFPFPEHC_00592
group_1531		hypothetical protein	1	1	1	1	1656	5	12		974	974	974		NFPFPEHC_00608
group_1546	cysA_1	Sulfate/thiosulfate import ATP-binding protein CysA	1	1	1	1	1628	5	35		620	620	620		NFPFPEHC_00628
group_1551		hypothetical protein	1	1	1	1	3044	396	1		254	254	254		NFPFPEHC_00703
group_1552		hypothetical protein	1	1	1	1	3118	385	1		626	626	626		NFPFPEHC_00729
group_1553	cirA_1	Colicin I receptor	1	1	1	1	3040	234	2		2585	2585	2585		NFPFPEHC_00781
group_1554		hypothetical protein	1	1	1	1	3667	334	3		1820	1820	1820		NFPFPEHC_00876
group_1555		hypothetical protein	1	1	1	1	3666	334	4		269	269	269		NFPFPEHC_00877
group_1556		hypothetical protein	1	1	1	1	3182	334	5		1355	1355	1355		NFPFPEHC_00878
group_1557		hypothetical protein	1	1	1	1	3183	334	6		914	914	914		NFPFPEHC_00879
group_1558		hypothetical protein	1	1	1	1	3184	334	7		287	287	287		NFPFPEHC_00880
group_1559		hypothetical protein	1	1	1	1	3185	334	8		1931	1931	1931		NFPFPEHC_00881
group_1560		hypothetical protein	1	1	1	1	3186	334	9		140	140	140		NFPFPEHC_00882
group_1561		hypothetical protein	1	1	1	1	3187	334	10		908	908	908		NFPFPEHC_00883
group_1562		hypothetical protein	1	1	1	1	3188	334	11		1544	1544	1544		NFPFPEHC_00884
group_1563		Insertion sequence IS5376 putative ATP-binding protein	1	1	1	1	3189	334	2		746	746	746		NFPFPEHC_00885
group_1564		hypothetical protein	1	1	1	1	3190	334	1		215	215	215		NFPFPEHC_00886
group_1566		hypothetical protein	1	1	1	1	3192	411	1		674	674	674		NFPFPEHC_00964
group_1580		putative transporter	1	1	1	1	3199	8	11		1184	1184	1184		NFPFPEHC_01035
mhbT		3-hydroxybenzoate transporter MhbT	1	1	1	1	2152	200	14		530	530	530		NFPFPEHC_01322
nicT_1		Putative metabolite transport protein NicT	1	1	1	1	3501	340	5		1316	1316	1316		NFPFPEHC_01066
yngG		Hydroxymethylglutaryl-CoA lyase YngG	1	1	1	1	3500	340	6		938	938	938		NFPFPEHC_01067
smtB		Succinyl-CoA--L-malate CoA-transferase beta subunit	1	1	1	1	3499	340	4		1193	1193	1193		NFPFPEHC_01068
group_1600	gltC_4	HTH-type transcriptional regulator GltC	1	1	1	1	3218	340	3		926	926	926		NFPFPEHC_01069
group_1601	pytH	Pyrethroid hydrolase	1	1	1	1	3219	340	2		695	695	695		NFPFPEHC_01070
rclR_2		RCS-specific HTH-type transcriptional activator RclR	1	1	1	1	3220	340	1		887	887	887		NFPFPEHC_01071
group_1603		hypothetical protein	1	1	1	1	3224	338	1		1856	1856	1856		NFPFPEHC_01074
group_1604		hypothetical protein	1	1	1	1	3223	338	2		422	422	422		NFPFPEHC_01075
hcpD		Putative beta-lactamase HcpD	1	1	1	1	3222	338	6		635	635	635		NFPFPEHC_01076
group_1606		hypothetical protein	1	1	1	1	3221	338	5		788	788	788		NFPFPEHC_01077
group_1607		hypothetical protein	1	1	1	1	3491	338	4		707	707	707		NFPFPEHC_01078
group_1608		hypothetical protein	1	1	1	1	3492	338	3		110	110	110		NFPFPEHC_01079
group_1609		hypothetical protein	1	1	1	1	3463	389	1		275	275	275		NFPFPEHC_01106
group_1610		hypothetical protein	1	1	1	1	3229	353	2		125	125	125		NFPFPEHC_01144
group_1611		hypothetical protein	1	1	1	1	3230	353	1		1742	1742	1742		NFPFPEHC_01145
group_1612	kefF_1	Glutathione-regulated potassium-efflux system ancillary protein KefF	1	1	1	1	3422	398	1		536	536	536		NFPFPEHC_01147
group_1613		hypothetical protein	1	1	1	1	3414	341	3		305	305	305		NFPFPEHC_01154
group_1614		hypothetical protein	1	1	1	1	3413	341	4		1052	1052	1052		NFPFPEHC_01155
group_1615		hypothetical protein	1	1	1	1	3412	341	5		524	524	524		NFPFPEHC_01156
group_1616	cdiA2_2	tRNA nuclease CdiA-2	1	1	1	1	3233	341	2		5696	5696	5696		NFPFPEHC_01157
group_1617	shlB_2	Hemolysin transporter protein ShlB	1	1	1	1	3234	341	1		1739	1739	1739		NFPFPEHC_01158
group_1618		hypothetical protein	1	1	1	1	2410	196	78		299	299	299		NFPFPEHC_01194
group_1619		hypothetical protein	1	1	1	1	2411	196	77		458	458	458		NFPFPEHC_01195
group_1620		hypothetical protein	1	1	1	1	2412	196	76		680	680	680		NFPFPEHC_01196
group_1621		hypothetical protein	1	1	1	1	2413	196	75		263	263	263		NFPFPEHC_01197
group_1622		hypothetical protein	1	1	1	1	2414	196	74		4310	4310	4310		NFPFPEHC_01198
group_1623		hypothetical protein	1	1	1	1	2415	196	73		587	587	587		NFPFPEHC_01199
group_1624		hypothetical protein	1	1	1	1	2417	196	71		506	506	506		NFPFPEHC_01201
group_1625		hypothetical protein	1	1	1	1	2418	196	70		362	362	362		NFPFPEHC_01202
group_1626		hypothetical protein	1	1	1	1	2419	196	69		566	566	566		NFPFPEHC_01203
group_1627		putative TonB-dependent receptor	1	1	1	1	2422	196	66		2318	2318	2318		NFPFPEHC_01206
group_1628		hypothetical protein	1	1	1	1	2423	196	65		119	119	119		NFPFPEHC_01207
group_1629		hypothetical protein	1	1	1	1	2424	196	64		488	488	488		NFPFPEHC_01208
group_163		hypothetical protein	1	1	1	1	2074	196	151		323	323	323		NFPFPEHC_02196
group_1630		hypothetical protein	1	1	1	1	2425	196	63		1373	1373	1373		NFPFPEHC_01209
intA_1		Prophage integrase IntA	1	1	1	1	2081	331	15		1208	1208	1208		NFPFPEHC_01243
group_1632		hypothetical protein	1	1	1	1	2082	331	16		353	353	353		NFPFPEHC_01244
group_1633		hypothetical protein	1	1	1	1	2083	331	17		266	266	266		NFPFPEHC_01245
group_1634		hypothetical protein	1	1	1	1	2084	331	18		290	290	290		NFPFPEHC_01246
group_1635		hypothetical protein	1	1	1	1	2085	331	19		977	977	977		NFPFPEHC_01247
group_1636		hypothetical protein	1	1	1	1	2086	331	20		932	932	932		NFPFPEHC_01248
group_1637		hypothetical protein	1	1	1	1	2087	331	21		878	878	878		NFPFPEHC_01249
group_1638		hypothetical protein	1	1	1	1	2088	331	22		266	266	266		NFPFPEHC_01250
group_1639		hypothetical protein	1	1	1	1	2089	331	23		299	299	299		NFPFPEHC_01251
group_1640		hypothetical protein	1	1	1	1	2090	331	24		443	443	443		NFPFPEHC_01252
group_1641		hypothetical protein	1	1	1	1	2091	331	25		224	224	224		NFPFPEHC_01253
group_1642		hypothetical protein	1	1	1	1	2092	331	26		257	257	257		NFPFPEHC_01254
group_1643		hypothetical protein	1	1	1	1	2093	331	27		1040	1040	1040		NFPFPEHC_01255
group_1644		hypothetical protein	1	1	1	1	2094	331	28		1091	1091	1091		NFPFPEHC_01256
group_1645		hypothetical protein	1	1	1	1	2095	331	29		896	896	896		NFPFPEHC_01257
group_1646	merR1	Mercuric resistance operon regulatory protein	1	1	1	1	2096	331	30		407	407	407		NFPFPEHC_01258
zitB_1		Zinc transporter ZitB	1	1	1	1	2097	331	31		896	896	896		NFPFPEHC_01259
lspA_1		Lipoprotein signal peptidase	1	1	1	1	2098	331	32		512	512	512		NFPFPEHC_01260
merR		Mercuric resistance operon regulatory protein	1	1	1	1	2099	331	33		434	434	434		NFPFPEHC_01261
group_165		hypothetical protein	1	1	1	1	2064	196	196		749	749	749	DEAGEACF_03609
group_1650		hypothetical protein	1	1	1	1	2100	331	14		335	335	335		NFPFPEHC_01262
merC		Mercuric resistance protein MerC	1	1	1	1	2101	331	13		425	425	425		NFPFPEHC_01263
merA		Mercuric reductase	1	1	1	1	2102	331	12		1685	1685	1685		NFPFPEHC_01264
fic_1		putative adenosine monophosphate-protein transferase fic	1	1	1	1	2103	331	11		596	596	596		NFPFPEHC_01265
group_1654		hypothetical protein	1	1	1	1	2104	331	10		170	170	170		NFPFPEHC_01266
group_1655	hsdM	Type I restriction enzyme EcoKI M protein	1	1	1	1	2105	331	9		2285	2285	2285		NFPFPEHC_01267
group_1656	hsdS	Type-1 restriction enzyme EcoKI specificity protein	1	1	1	1	2106	331	8		1406	1406	1406		NFPFPEHC_01268
group_1657	hsdR	Type-1 restriction enzyme R protein	1	1	1	1	2107	331	7		3251	3251	3251		NFPFPEHC_01269
group_1658		hypothetical protein	1	1	1	1	2108	331	6		1169	1169	1169		NFPFPEHC_01270
group_1659		hypothetical protein	1	1	1	1	2109	331	5		896	896	896		NFPFPEHC_01271
group_166		hypothetical protein	1	1	1	1	2355	196	32		392	392	392		NFPFPEHC_02211
tetC_2		Transposon Tn10 TetC protein	1	1	1	1	2110	331	4		590	590	590		NFPFPEHC_01272
group_1661	vgrG1_1	Actin cross-linking toxin VgrG1	1	1	1	1	2111	331	3		2366	2366	2366		NFPFPEHC_01273
bepA_2		Beta-barrel assembly-enhancing protease	1	1	1	1	2112	331	2		1091	1091	1091		NFPFPEHC_01274
yjgN		Inner membrane protein YjgN	1	1	1	1	2113	331	1		1088	1088	1088		NFPFPEHC_01275
group_1664		Putative lipoprotein/NMB1164	1	1	1	1	2126	220	3		671	671	671		NFPFPEHC_01279
group_1665		hypothetical protein	1	1	1	1	2127	220	4		368	368	368		NFPFPEHC_01280
group_1666		Putative lipoprotein/NMB1162	1	1	1	1	2128	220	1		677	677	677		NFPFPEHC_01281
group_1667	aroP_1	Aromatic amino acid transport protein AroP	1	1	1	1	2190	393	1		1295	1295	1295		NFPFPEHC_01283
astA_2		Arginine N-succinyltransferase	1	1	1	1	2133	397	1		515	515	515		NFPFPEHC_01293
group_1669		hypothetical protein	1	1	1	1	2132	342	4		422	422	422		NFPFPEHC_01295
group_1670		hypothetical protein	1	1	1	1	2131	342	3		446	446	446		NFPFPEHC_01296
group_1671		hypothetical protein	1	1	1	1	2130	342	2		332	332	332		NFPFPEHC_01297
group_1672		hypothetical protein	1	1	1	1	2129	342	1		557	557	557		NFPFPEHC_01298
group_1673		hypothetical protein	1	1	1	1	2328	196	142		479	479	479		NFPFPEHC_01347
group_1674		hypothetical protein	1	1	1	1	2330	196	176		1079	1079	1079		NFPFPEHC_01349
group_1675		hypothetical protein	1	1	1	1	2331	196	177		206	206	206		NFPFPEHC_01350
group_1676		hypothetical protein	1	1	1	1	2253	196	181		440	440	440		NFPFPEHC_01354
group_1677		hypothetical protein	1	1	1	1	2342	196	190		353	353	353		NFPFPEHC_01362
group_1678		hypothetical protein	1	1	1	1	2358	196	192		338	338	338		NFPFPEHC_01364
group_1679		hypothetical protein	1	1	1	1	2262	196	201		413	413	413		NFPFPEHC_01366
group_1680		hypothetical protein	1	1	1	1	2263	196	202		173	173	173		NFPFPEHC_01367
group_1681		hypothetical protein	1	1	1	1	2264	196	203		674	674	674		NFPFPEHC_01368
group_1682		hypothetical protein	1	1	1	1	2265	196	204		278	278	278		NFPFPEHC_01369
group_1683		hypothetical protein	1	1	1	1	2266	196	205		467	467	467		NFPFPEHC_01370
group_1684		hypothetical protein	1	1	1	1	2301	196	12		317	317	317		NFPFPEHC_01400
group_1685		hypothetical protein	1	1	1	1	2302	196	11		698	698	698		NFPFPEHC_01401
group_1686	dinB1_2	DNA polymerase IV 1	1	1	1	1	2303	196	10		1298	1298	1298		NFPFPEHC_01402
group_1687	lexA_2	LexA repressor	1	1	1	1	2304	196	9		494	494	494		NFPFPEHC_01403
group_1688		hypothetical protein	1	1	1	1	3249	344	2		773	773	773		NFPFPEHC_01426
group_1689		hypothetical protein	1	1	1	1	3250	344	3		986	986	986		NFPFPEHC_01427
ltxA		Toxin HigB-2	1	1	1	1	3251	344	1		8666	8666	8666		NFPFPEHC_01428
group_1691		hypothetical protein	1	1	1	24	12	333	3		143	143	143		NFPFPEHC_01433
group_1692		hypothetical protein	1	1	1	24	11	333	4		575	575	575		NFPFPEHC_01434
repE_1		Replication initiation protein	1	1	1	24	10	333	5		950	950	950		NFPFPEHC_01435
group_1694		hypothetical protein	1	1	1	24	9	333	6		371	371	371		NFPFPEHC_01436
group_1695		hypothetical protein	1	1	1	24	8	333	7		140	140	140		NFPFPEHC_01437
group_1696		hypothetical protein	1	1	1	24	7	333	8		359	359	359		NFPFPEHC_01438
group_1697		hypothetical protein	1	1	1	24	6	333	9		512	512	512		NFPFPEHC_01439
cspE		Cold shock-like protein CspE	1	1	1	24	5	333	10		215	215	215		NFPFPEHC_01440
group_1699		hypothetical protein	1	1	1	24	4	333	11		227	227	227		NFPFPEHC_01441
group_1700		hypothetical protein	1	1	1	24	3	333	12		197	197	197		NFPFPEHC_01442
group_1701	higB-2	Toxin HigB-2	1	1	1	24	2	333	2		320	320	320		NFPFPEHC_01443
group_1702	higA-2	Antitoxin HigA-2	1	1	1	24	1	333	1		272	272	272		NFPFPEHC_01444
group_1703		hypothetical protein	1	1	1	1	1406	372	1		1001	1001	1001		NFPFPEHC_01469
group_1704		hypothetical protein	1	1	1	1	1411	354	2		755	755	755		NFPFPEHC_01481
group_1705		hypothetical protein	1	1	1	1	4891	354	1		929	929	929		NFPFPEHC_01482
gst		Glutathione S-transferase GST-4.5	1	1	1	1	4881	359	2		710	710	710		NFPFPEHC_01492
group_1708	dmlR_8	HTH-type transcriptional regulator DmlR	1	1	1	1	4880	359	1		896	896	896		NFPFPEHC_01493
group_1709	btuB_1	Vitamin B12 transporter BtuB	1	1	1	1	4869	404	1		1838	1838	1838		NFPFPEHC_01504
group_1710	iutA_3	Ferric aerobactin receptor	1	1	1	1	4822	373	1		2171	2171	2171		NFPFPEHC_01550
group_1711	sbmA	Peptide antibiotic transporter SbmA	1	1	1	1	4780	390	1		1196	1196	1196		NFPFPEHC_01592
group_1712		hypothetical protein	1	1	1	1	4761	406	1		1430	1430	1430		NFPFPEHC_01609
group_1713		hypothetical protein	1	1	1	1	4734	46	1		1016	1016	1016		NFPFPEHC_01635
group_1714	yybR_1	putative HTH-type transcriptional regulator YybR	1	1	1	1	4712	407	1		380	380	380		NFPFPEHC_01656
group_1715		hypothetical protein	1	1	1	1	4685	348	3		287	287	287		NFPFPEHC_01682
group_1717	xerC_1	Tyrosine recombinase XerC	1	1	1	1	3360	197	25		1013	1013	1013		NFPFPEHC_01694
group_1718		hypothetical protein	1	1	1	1	3359	197	26		194	194	194		NFPFPEHC_01695
group_1719		hypothetical protein	1	1	1	1	3358	197	27		542	542	542		NFPFPEHC_01696
group_1720		hypothetical protein	1	1	1	1	3357	197	28		371	371	371		NFPFPEHC_01697
group_1721		hypothetical protein	1	1	1	1	3356	197	29		779	779	779		NFPFPEHC_01698
group_1722		hypothetical protein	1	1	1	1	3355	197	30		2336	2336	2336		NFPFPEHC_01699
group_1723		hypothetical protein	1	1	1	1	3354	197	31		239	239	239		NFPFPEHC_01700
group_1724		hypothetical protein	1	1	1	1	3353	197	32		6815	6815	6815		NFPFPEHC_01701
group_1725		hypothetical protein	1	1	1	1	3352	197	33		392	392	392		NFPFPEHC_01702
group_1726		hypothetical protein	1	1	1	1	3351	197	34		2261	2261	2261		NFPFPEHC_01703
group_1727		hypothetical protein	1	1	1	1	3350	197	35		629	629	629		NFPFPEHC_01704
group_1728		hypothetical protein	1	1	1	1	3349	197	36		470	470	470		NFPFPEHC_01705
group_1729		hypothetical protein	1	1	1	1	3348	197	37		2036	2036	2036		NFPFPEHC_01706
group_1730		hypothetical protein	1	1	1	1	3347	197	38		554	554	554		NFPFPEHC_01707
group_1731		hypothetical protein	1	1	1	1	3346	197	39		287	287	287		NFPFPEHC_01708
group_1732		hypothetical protein	1	1	1	1	3345	197	40		404	404	404		NFPFPEHC_01709
group_1733		hypothetical protein	1	1	1	1	3344	197	41		1022	1022	1022		NFPFPEHC_01710
group_1734		hypothetical protein	1	1	1	1	3343	197	42		665	665	665		NFPFPEHC_01711
group_1735		hypothetical protein	1	1	1	1	3342	197	43		332	332	332		NFPFPEHC_01712
group_1736		hypothetical protein	1	1	1	1	3341	197	44		1691	1691	1691		NFPFPEHC_01713
group_1737		hypothetical protein	1	1	1	1	3340	197	45		254	254	254		NFPFPEHC_01714
group_1738		hypothetical protein	1	1	1	1	3339	197	46		1685	1685	1685		NFPFPEHC_01715
group_1739		hypothetical protein	1	1	1	1	3338	197	47		143	143	143		NFPFPEHC_01716
group_1740		hypothetical protein	1	1	1	1	3337	197	48		746	746	746		NFPFPEHC_01717
group_1741		hypothetical protein	1	1	1	1	3336	197	49		209	209	209		NFPFPEHC_01718
group_1742		hypothetical protein	1	1	1	1	3335	197	50		428	428	428		NFPFPEHC_01719
group_1743	dnaC	DNA replication protein DnaC	1	1	1	1	3334	197	51		785	785	785		NFPFPEHC_01720
group_1744		hypothetical protein	1	1	1	1	3333	197	52		884	884	884		NFPFPEHC_01721
group_1745		hypothetical protein	1	1	1	1	3332	197	53		827	827	827		NFPFPEHC_01722
group_1746		hypothetical protein	1	1	1	1	3331	197	54		371	371	371		NFPFPEHC_01723
group_1747		hypothetical protein	1	1	1	1	3330	197	23		635	635	635		NFPFPEHC_01724
group_1748		hypothetical protein	1	1	1	1	3329	197	22		836	836	836		NFPFPEHC_01725
group_1749		hypothetical protein	1	1	1	1	3307	197	21		221	221	221		NFPFPEHC_01726
group_1750		hypothetical protein	1	1	1	1	3308	197	20		356	356	356		NFPFPEHC_01727
group_1751		hypothetical protein	1	1	1	1	3309	197	19		203	203	203		NFPFPEHC_01728
group_1752	prtR_1	HTH-type transcriptional regulator PrtR	1	1	1	1	3310	197	18		722	722	722		NFPFPEHC_01729
group_1753		hypothetical protein	1	1	1	1	3311	197	17		374	374	374		NFPFPEHC_01730
group_1754		hypothetical protein	1	1	1	1	3312	197	16		878	878	878		NFPFPEHC_01731
group_1755		hypothetical protein	1	1	1	1	3313	197	15		572	572	572		NFPFPEHC_01732
group_1756		hypothetical protein	1	1	1	1	3314	197	14		980	980	980		NFPFPEHC_01733
group_1757		hypothetical protein	1	1	1	1	3315	197	13		932	932	932		NFPFPEHC_01734
group_1758	rep_1	ATP-dependent DNA helicase Rep	1	1	1	1	3316	197	12		1481	1481	1481		NFPFPEHC_01735
fis_2		DNA-binding protein Fis	1	1	1	1	3317	197	11		233	233	233		NFPFPEHC_01736
group_1760		hypothetical protein	1	1	1	1	3318	197	10		368	368	368		NFPFPEHC_01737
group_1761		hypothetical protein	1	1	1	1	3319	197	9		371	371	371		NFPFPEHC_01738
group_1762		hypothetical protein	1	1	1	1	3320	197	8		203	203	203		NFPFPEHC_01739
group_1763		hypothetical protein	1	1	1	1	3321	197	7		296	296	296		NFPFPEHC_01740
group_1764		hypothetical protein	1	1	1	1	3322	197	6		629	629	629		NFPFPEHC_01741
group_1765		hypothetical protein	1	1	1	1	3323	197	5		353	353	353		NFPFPEHC_01742
group_1766		hypothetical protein	1	1	1	1	3324	197	4		623	623	623		NFPFPEHC_01743
group_1767		hypothetical protein	1	1	1	1	3325	197	3		1055	1055	1055		NFPFPEHC_01744
group_1768		hypothetical protein	1	1	1	1	3326	197	2		587	587	587		NFPFPEHC_01745
group_1769		hypothetical protein	1	1	1	1	3327	197	1		137	137	137		NFPFPEHC_01746
higB2		Putative toxin HigB2	1	1	1	25	1	336	2		356	356	356		NFPFPEHC_01791
higA1		Antitoxin HigA1	1	1	1	25	2	336	3		302	302	302		NFPFPEHC_01792
group_1772		hypothetical protein	1	1	1	25	3	336	4		209	209	209		NFPFPEHC_01793
group_1773	esiB_2	Secretory immunoglobulin A-binding protein EsiB	1	1	1	25	4	336	5		518	518	518		NFPFPEHC_01794
group_1774		hypothetical protein	1	1	1	25	5	336	6		512	512	512		NFPFPEHC_01795
ohrB_1		Organic hydroperoxide resistance protein OhrB	1	1	1	25	6	336	7		428	428	428		NFPFPEHC_01796
group_1776	ohrR_1	Organic hydroperoxide resistance transcriptional regulator	1	1	1	25	9	336	8		431	431	431		NFPFPEHC_01797
group_1777		hypothetical protein	1	1	1	25	8	336	9		227	227	227		NFPFPEHC_01798
group_1778		hypothetical protein	1	1	1	25	7	336	1		761	761	761		NFPFPEHC_01799
group_1779		hypothetical protein	1	1	1	1	3782	365	1		875	875	875		NFPFPEHC_01808
group_1780		hypothetical protein	1	1	1	1	3789	21	11		1181	1181	1181		NFPFPEHC_01810
group_1781		hypothetical protein	1	1	1	1	3796	21	9		1925	1925	1925		NFPFPEHC_01813
group_1782		hypothetical protein	1	1	1	1	3824	361	2		551	551	551		NFPFPEHC_01842
group_1783		hypothetical protein	1	1	1	1	3825	361	1		533	533	533		NFPFPEHC_01843
group_1784	rhtC_3	Threonine efflux protein	1	1	1	1	3834	414	1		608	608	608		NFPFPEHC_01850
group_1785		hypothetical protein	1	1	1	1	3843	11	1		527	527	527		NFPFPEHC_01856
group_1786		hypothetical protein	1	1	1	1	3844	11	2		539	539	539		NFPFPEHC_01857
group_1787	esiB_3	Secretory immunoglobulin A-binding protein EsiB	1	1	1	1	3845	11	3		800	800	800		NFPFPEHC_01858
group_1788		hypothetical protein	1	1	1	1	3846	11	20		773	773	773		NFPFPEHC_01859
group_1789		hypothetical protein	1	1	1	1	3847	11	19		686	686	686		NFPFPEHC_01860
group_1790		hypothetical protein	1	1	1	1	3848	11	18		701	701	701		NFPFPEHC_01861
group_1791		hypothetical protein	1	1	1	1	3770	356	2		1349	1349	1349		NFPFPEHC_01907
group_1792		hypothetical protein	1	1	1	1	3771	356	1		2093	2093	2093		NFPFPEHC_01908
tufB_2		Elongation factor Tu 2	1	1	1	1	484	405	1		137	137	137		NFPFPEHC_02777
group_1795	intS_2	Prophage integrase IntS	1	1	1	1	3979	7	5		1283	1283	1283		NFPFPEHC_02030
group_1796		hypothetical protein	1	1	1	1	3978	7	6		626	626	626		NFPFPEHC_02031
group_1797		hypothetical protein	1	1	1	1	3977	7	7		227	227	227		NFPFPEHC_02032
group_1798		hypothetical protein	1	1	1	1	3976	7	8		209	209	209		NFPFPEHC_02033
group_1799		hypothetical protein	1	1	1	1	3975	7	9		554	554	554		NFPFPEHC_02034
group_18		hypothetical protein	1	1	1	1	4735	46	6		275	275	275			BOGFIFNC_00193
group_1800		hypothetical protein	1	1	1	1	3974	7	10		368	368	368		NFPFPEHC_02035
group_1801		hypothetical protein	1	1	1	1	3973	7	11		311	311	311		NFPFPEHC_02036
group_1802		hypothetical protein	1	1	1	1	3972	7	12		116	116	116		NFPFPEHC_02037
group_1803		hypothetical protein	1	1	1	1	3971	7	13		278	278	278		NFPFPEHC_02038
group_1804		hypothetical protein	1	1	1	1	3970	7	14		2465	2465	2465		NFPFPEHC_02039
group_1805	ssb	Single-stranded DNA-binding protein	1	1	1	1	3969	7	15		203	203	203		NFPFPEHC_02040
group_1806		hypothetical protein	1	1	1	1	3968	7	16		1442	1442	1442		NFPFPEHC_02041
group_1807		hypothetical protein	1	1	1	1	3967	7	17		674	674	674		NFPFPEHC_02042
group_1808		hypothetical protein	1	1	1	1	3966	7	18		188	188	188		NFPFPEHC_02043
group_1809		hypothetical protein	1	1	1	1	3965	7	19		665	665	665		NFPFPEHC_02044
group_1810	yejK	Nucleoid-associated protein YejK	1	1	1	1	3964	7	20		1046	1046	1046		NFPFPEHC_02045
group_1811		hypothetical protein	1	1	1	1	3963	7	21		1058	1058	1058		NFPFPEHC_02046
group_1816		hypothetical protein	1	1	1	1	4009	7	27		407	407	407		NFPFPEHC_02052
group_1817		hypothetical protein	1	1	1	1	4013	7	30		392	392	392		NFPFPEHC_02055
group_1818		hypothetical protein	1	1	1	1	4014	7	31		527	527	527		NFPFPEHC_02056
group_1819		hypothetical protein	1	1	1	1	4015	7	32		440	440	440		NFPFPEHC_02057
group_1820		hypothetical protein	1	1	1	1	4016	7	33		518	518	518		NFPFPEHC_02058
group_1821		hypothetical protein	1	1	1	1	4017	7	34		704	704	704		NFPFPEHC_02059
group_1822		hypothetical protein	1	1	1	1	4018	7	35		482	482	482		NFPFPEHC_02060
group_1823		hypothetical protein	1	1	1	1	4019	7	36		248	248	248		NFPFPEHC_02061
group_1824		hypothetical protein	1	1	1	1	4020	7	37		569	569	569		NFPFPEHC_02062
group_1825		hypothetical protein	1	1	1	1	4021	7	1		434	434	434		NFPFPEHC_02063
group_1826	vgrG1_2	Actin cross-linking toxin VgrG1	1	1	1	1	4002	38	6		2636	2636	2636		NFPFPEHC_02070
group_1827		hypothetical protein	1	1	1	1	4001	38	5		902	902	902		NFPFPEHC_02071
group_1828		hypothetical protein	1	1	1	1	4000	38	4		515	515	515		NFPFPEHC_02072
group_1829		hypothetical protein	1	1	1	1	3999	38	3		1514	1514	1514		NFPFPEHC_02073
group_1830		hypothetical protein	1	1	1	1	2462	412	1		446	446	446		NFPFPEHC_02119
group_1832		hypothetical protein	1	1	1	1	2517	378	1		569	569	569		NFPFPEHC_02172
group_1833	ata	Adhesin Ata autotransporter	1	1	1	1	2530	218	3		6776	6776	6776		NFPFPEHC_02185
group_1834		hypothetical protein	1	1	1	1	2537	196	171		263	263	263		NFPFPEHC_02191
group_1835		hypothetical protein	1	1	1	1	2079	196	143		932	932	932		NFPFPEHC_02194
group_1836		hypothetical protein	1	1	1	1	2343	196	150		242	242	242		NFPFPEHC_02199
group_1837		hypothetical protein	1	1	1	1	2344	196	149		203	203	203		NFPFPEHC_02200
group_1838		hypothetical protein	1	1	1	1	2345	196	148		503	503	503		NFPFPEHC_02201
group_1839		hypothetical protein	1	1	1	1	2346	196	147		1007	1007	1007		NFPFPEHC_02202
group_1840		hypothetical protein	1	1	1	1	2348	196	145		752	752	752		NFPFPEHC_02204
group_1841		hypothetical protein	1	1	1	1	2349	196	144		320	320	320		NFPFPEHC_02205
group_1842		hypothetical protein	1	1	1	1	2350	196	27		272	272	272		NFPFPEHC_02206
group_1843		hypothetical protein	1	1	1	1	2351	196	28		224	224	224		NFPFPEHC_02207
group_1844		hypothetical protein	1	1	1	1	2352	196	29		881	881	881		NFPFPEHC_02208
group_1845		hypothetical protein	1	1	1	1	2353	196	30		800	800	800		NFPFPEHC_02209
group_1846		hypothetical protein	1	1	1	1	2354	196	31		338	338	338		NFPFPEHC_02210
group_1847		hypothetical protein	1	1	1	1	2378	196	137		476	476	476		NFPFPEHC_02213
group_1848		hypothetical protein	1	1	1	1	2379	196	136		254	254	254		NFPFPEHC_02214
group_1849		hypothetical protein	1	1	1	1	2377	196	46		551	551	551		NFPFPEHC_02216
group_1850		hypothetical protein	1	1	1	1	2376	196	45		233	233	233		NFPFPEHC_02217
group_1851		hypothetical protein	1	1	1	1	2375	196	44		95	95	95		NFPFPEHC_02218
group_1852		hypothetical protein	1	1	1	1	2374	196	43		344	344	344		NFPFPEHC_02219
group_1853		hypothetical protein	1	1	1	1	2373	196	42		236	236	236		NFPFPEHC_02220
group_1854		hypothetical protein	1	1	1	1	2372	196	41		455	455	455		NFPFPEHC_02221
group_1855		hypothetical protein	1	1	1	1	2371	196	40		434	434	434		NFPFPEHC_02222
group_1856		hypothetical protein	1	1	1	1	2370	196	39		641	641	641		NFPFPEHC_02223
group_1857		hypothetical protein	1	1	1	1	2369	196	38		515	515	515		NFPFPEHC_02224
group_1858		hypothetical protein	1	1	1	1	2368	196	37		1292	1292	1292		NFPFPEHC_02225
group_1859		hypothetical protein	1	1	1	1	2367	196	36		1340	1340	1340		NFPFPEHC_02226
group_1860		hypothetical protein	1	1	1	1	2366	196	35		1106	1106	1106		NFPFPEHC_02227
group_1861		hypothetical protein	1	1	1	1	2365	196	50		230	230	230		NFPFPEHC_02228
group_1862		hypothetical protein	1	1	1	1	2238	196	51		152	152	152		NFPFPEHC_02229
group_1863		hypothetical protein	1	1	1	1	2239	196	52		314	314	314		NFPFPEHC_02230
group_1864		hypothetical protein	1	1	1	1	2240	196	53		791	791	791		NFPFPEHC_02231
group_1865		hypothetical protein	1	1	1	1	2241	196	54		950	950	950		NFPFPEHC_02232
group_1866		hypothetical protein	1	1	1	1	2242	196	55		335	335	335		NFPFPEHC_02233
group_1867		hypothetical protein	1	1	1	1	2243	196	56		380	380	380		NFPFPEHC_02234
group_1868		hypothetical protein	1	1	1	1	2244	196	57		368	368	368		NFPFPEHC_02235
group_1869		hypothetical protein	1	1	1	1	2245	196	58		197	197	197		NFPFPEHC_02236
group_1870		hypothetical protein	1	1	1	1	2246	196	59		293	293	293		NFPFPEHC_02237
group_1871		hypothetical protein	1	1	1	1	2247	196	60		410	410	410		NFPFPEHC_02238
group_1872		hypothetical protein	1	1	1	1	2248	196	61		368	368	368		NFPFPEHC_02239
group_1873		hypothetical protein	1	1	1	1	2249	196	62		443	443	443		NFPFPEHC_02240
group_1874	ves	Protein Ves	1	1	1	1	782	381	1		575	575	575		NFPFPEHC_02298
group_1875		5'-nucleotidase	1	1	1	1	753	33	4		638	638	638		NFPFPEHC_02305
group_1876	vgrG1_3	Actin cross-linking toxin VgrG1	1	1	1	1	101	351	1		2396	2396	2396		NFPFPEHC_02336
group_1877		hypothetical protein	1	1	1	1	102	351	2		1598	1598	1598		NFPFPEHC_02337
group_1878		hypothetical protein	1	1	1	1	103	351	3		527	527	527		NFPFPEHC_02338
group_1879	fabG_9	3-oxoacyl-[acyl-carrier-protein] reductase FabG	1	1	1	1	1063	380	1		794	794	794		NFPFPEHC_02342
group_1880		hypothetical protein	1	1	1	26	1	343	1		518	518	518		NFPFPEHC_02416
repE_2		Replication initiation protein	1	1	1	26	2	343	2		935	935	935		NFPFPEHC_02417
mobA_2		Mobilization protein A	1	1	1	26	4	343	4		1169	1169	1169		NFPFPEHC_02418
group_1883		hypothetical protein	1	1	1	26	3	343	3		110	110	110		NFPFPEHC_02419
group_1884		hypothetical protein	1	1	1	1	142	386	1		107	107	107		NFPFPEHC_02511
group_1886		hypothetical protein	1	1	1	1	235	417	1		335	335	335		NFPFPEHC_02526
group_1887	sfp_1	4'-phosphopantetheinyl transferase sfp	1	1	1	1	249	388	1		656	656	656		NFPFPEHC_02540
bfrD_2		putative TonB-dependent receptor BfrD	1	1	1	1	127	357	1		2231	2231	2231		NFPFPEHC_02571
group_1889		PKHD-type hydroxylase	1	1	1	1	128	357	2		683	683	683		NFPFPEHC_02572
group_1890		hypothetical protein	1	1	1	1	126	335	1		554	554	554		NFPFPEHC_02585
group_1891		hypothetical protein	1	1	1	1	125	335	2		254	254	254		NFPFPEHC_02586
group_1892		hypothetical protein	1	1	1	1	124	335	3		1223	1223	1223		NFPFPEHC_02587
group_1893		hypothetical protein	1	1	1	1	123	335	4		311	311	311		NFPFPEHC_02588
group_1894		hypothetical protein	1	1	1	1	122	335	5		176	176	176		NFPFPEHC_02589
group_1895		hypothetical protein	1	1	1	1	117	335	6		248	248	248		NFPFPEHC_02590
group_1896		hypothetical protein	1	1	1	1	118	335	7		1349	1349	1349		NFPFPEHC_02591
group_1897		hypothetical protein	1	1	1	1	119	335	8		284	284	284		NFPFPEHC_02592
group_1898		hypothetical protein	1	1	1	1	120	335	9		1115	1115	1115		NFPFPEHC_02593
group_1899		hypothetical protein	1	1	1	1	121	335	10		992	992	992		NFPFPEHC_02594
group_19		hypothetical protein	1	1	1	1	1422	46	4		275	275	275				LGNPLPGC_00629
group_1902		hypothetical protein	1	1	1	1	449	346	1		587	587	587		NFPFPEHC_02747
group_1903		hypothetical protein	1	1	1	1	452	346	2		371	371	371		NFPFPEHC_02748
group_1904		hypothetical protein	1	1	1	1	453	346	3		89	89	89		NFPFPEHC_02749
group_1909		hypothetical protein	1	1	1	1	4636	347	3		461	461	461		NFPFPEHC_02911
group_1910		hypothetical protein	1	1	1	1	4635	347	2		1238	1238	1238		NFPFPEHC_02912
group_1911		hypothetical protein	1	1	1	1	4634	347	1		1964	1964	1964		NFPFPEHC_02913
draG		ADP-ribosyl-[dinitrogen reductase] glycohydrolase	1	1	1	1	4603	352	1		923	923	923		NFPFPEHC_02930
rsbQ		Sigma factor SigB regulation protein RsbQ	1	1	1	1	4602	352	2		602	602	602		NFPFPEHC_02931
group_1914		hypothetical protein	1	1	1	1	4573	360	2		1853	1853	1853		NFPFPEHC_02960
group_1915		hypothetical protein	1	1	1	1	4572	360	1		2441	2441	2441		NFPFPEHC_02961
group_1917		hypothetical protein	1	1	1	1	4389	45	1		563	563	563		NFPFPEHC_03115
group_1918	fcuA_2	Ferrichrome receptor FcuA	1	1	1	1	4376	400	1		2273	2273	2273		NFPFPEHC_03127
group_1920		hypothetical protein	1	1	1	1	4320	387	1		1094	1094	1094		NFPFPEHC_03180
group_1921		hypothetical protein	1	1	1	1	4310	409	1		365	365	365		NFPFPEHC_03188
group_1923		hypothetical protein	1	1	1	1	4105	1	122		788	788	788		NFPFPEHC_03197
group_1925		hypothetical protein	1	1	1	1	4165	1	227		896	896	896		NFPFPEHC_03202
recE		Exodeoxyribonuclease 8	1	1	1	1	4166	1	228		851	851	851		NFPFPEHC_03203
group_1927		hypothetical protein	1	1	1	1	4167	1	229		560	560	560		NFPFPEHC_03204
group_1928		hypothetical protein	1	1	1	1	4168	1	230		770	770	770		NFPFPEHC_03205
group_1929		hypothetical protein	1	1	1	1	4169	1	231		191	191	191		NFPFPEHC_03206
group_1930		hypothetical protein	1	1	1	1	4170	1	232		185	185	185		NFPFPEHC_03207
group_1931		hypothetical protein	1	1	1	1	4171	1	233		455	455	455		NFPFPEHC_03208
group_1932		hypothetical protein	1	1	1	1	4172	1	234		533	533	533		NFPFPEHC_03209
group_1933		hypothetical protein	1	1	1	1	4173	1	235		1073	1073	1073		NFPFPEHC_03210
group_1937		hypothetical protein	1	1	1	1	3000	1	301		758	758	758		NFPFPEHC_03217
group_1938		hypothetical protein	1	1	1	1	2999	1	304		164	164	164		NFPFPEHC_03220
group_1939		hypothetical protein	1	1	1	1	2998	1	305		368	368	368		NFPFPEHC_03221
group_1940		hypothetical protein	1	1	1	1	2997	1	306		236	236	236		NFPFPEHC_03222
group_1941		hypothetical protein	1	1	1	1	2996	1	307		260	260	260		NFPFPEHC_03223
group_1942		hypothetical protein	1	1	1	1	2995	1	308		440	440	440		NFPFPEHC_03224
group_1944		hypothetical protein	1	1	1	1	2993	1	31		293	293	293		NFPFPEHC_03226
group_1945		hypothetical protein	1	1	1	1	2992	1	30		287	287	287		NFPFPEHC_03227
group_1946		hypothetical protein	1	1	1	1	2991	1	29		461	461	461		NFPFPEHC_03228
group_1947		hypothetical protein	1	1	1	1	2990	1	28		245	245	245		NFPFPEHC_03230
group_1948		hypothetical protein	1	1	1	1	2989	1	27		275	275	275		NFPFPEHC_03231
group_1949		hypothetical protein	1	1	1	1	2988	1	26		470	470	470		NFPFPEHC_03232
group_1950		hypothetical protein	1	1	1	1	2987	1	25		617	617	617		NFPFPEHC_03233
group_1951		hypothetical protein	1	1	1	1	2986	1	24		518	518	518		NFPFPEHC_03234
group_1952		hypothetical protein	1	1	1	1	2985	1	23		1313	1313	1313		NFPFPEHC_03235
group_1953		hypothetical protein	1	1	1	1	2984	1	22		1403	1403	1403		NFPFPEHC_03236
group_1954		hypothetical protein	1	1	1	1	2983	1	21		1085	1085	1085		NFPFPEHC_03237
group_1955		hypothetical protein	1	1	1	1	2982	1	20		107	107	107		NFPFPEHC_03238
group_1956		hypothetical protein	1	1	1	1	2981	1	19		806	806	806		NFPFPEHC_03239
group_1957		hypothetical protein	1	1	1	1	2980	1	18		1154	1154	1154		NFPFPEHC_03240
group_1958		hypothetical protein	1	1	1	1	2979	1	17		413	413	413		NFPFPEHC_03241
group_1959		hypothetical protein	1	1	1	1	2978	1	16		392	392	392		NFPFPEHC_03242
group_1960		hypothetical protein	1	1	1	1	2977	1	15		380	380	380		NFPFPEHC_03243
group_1961		hypothetical protein	1	1	1	1	2976	1	14		281	281	281		NFPFPEHC_03244
group_1962		hypothetical protein	1	1	1	1	2975	1	13		422	422	422		NFPFPEHC_03245
group_1963		hypothetical protein	1	1	1	1	2974	1	12		398	398	398		NFPFPEHC_03246
group_1964		hypothetical protein	1	1	1	1	2973	1	11		482	482	482		NFPFPEHC_03247
group_1965		hypothetical protein	1	1	1	1	2972	1	10		245	245	245		NFPFPEHC_03248
group_1966		hypothetical protein	1	1	1	1	2971	1	9		200	200	200		NFPFPEHC_03249
group_1967		hypothetical protein	1	1	1	1	863	379	1		149	149	149		NFPFPEHC_03274
group_1969		hypothetical protein	1	1	1	1	946	209	11		866	866	866		NFPFPEHC_03382
group_1970		hypothetical protein	1	1	1	1	947	209	10		1286	1286	1286		NFPFPEHC_03383
group_1971		hypothetical protein	1	1	1	1	948	209	9		998	998	998		NFPFPEHC_03384
group_1972	vgrG1_4	Actin cross-linking toxin VgrG1	1	1	1	1	949	209	8		2846	2846	2846		NFPFPEHC_03385
group_1973		hypothetical protein	1	1	1	1	957	350	3		284	284	284		NFPFPEHC_03388
group_1974		hypothetical protein	1	1	1	1	929	350	2		344	344	344		NFPFPEHC_03389
group_1975		hypothetical protein	1	1	1	1	930	350	1		305	305	305		NFPFPEHC_03390
group_1976		hypothetical protein	1	1	1	1	925	345	3		938	938	938		NFPFPEHC_03392
group_1977		hypothetical protein	1	1	1	1	926	345	2		707	707	707		NFPFPEHC_03393
group_1978		hypothetical protein	1	1	1	1	927	345	1		410	410	410		NFPFPEHC_03394
group_1979		hypothetical protein	1	1	1	1	1011	332	1		803	803	803		NFPFPEHC_03431
group_1980		hypothetical protein	1	1	1	1	1012	332	2		503	503	503		NFPFPEHC_03432
group_1981		hypothetical protein	1	1	1	1	1013	332	3		482	482	482		NFPFPEHC_03433
group_1982		hypothetical protein	1	1	1	1	1014	332	4		407	407	407		NFPFPEHC_03434
group_1983		hypothetical protein	1	1	1	1	1015	332	5		470	470	470		NFPFPEHC_03435
group_1984		hypothetical protein	1	1	1	1	1016	332	6		950	950	950		NFPFPEHC_03436
group_1985		hypothetical protein	1	1	1	1	1017	332	7		359	359	359		NFPFPEHC_03437
group_1986		hypothetical protein	1	1	1	1	1018	332	8		377	377	377		NFPFPEHC_03438
group_1987		hypothetical protein	1	1	1	1	1019	332	9		974	974	974		NFPFPEHC_03439
group_1988		hypothetical protein	1	1	1	1	1020	332	20		512	512	512		NFPFPEHC_03440
group_1989		hypothetical protein	1	1	1	1	1021	332	19		452	452	452		NFPFPEHC_03441
group_1990		hypothetical protein	1	1	1	1	1022	332	18		419	419	419		NFPFPEHC_03442
group_1991		hypothetical protein	1	1	1	1	1023	332	17		371	371	371		NFPFPEHC_03443
group_1992		hypothetical protein	1	1	1	1	1024	332	16		257	257	257		NFPFPEHC_03444
group_1993		hypothetical protein	1	1	1	1	1025	332	15		242	242	242		NFPFPEHC_03445
group_1994		hypothetical protein	1	1	1	1	1026	332	14		416	416	416		NFPFPEHC_03446
bin3_1		Putative transposon Tn552 DNA-invertase bin3	1	1	1	1	1027	332	13		611	611	611		NFPFPEHC_03447
fic_2		putative adenosine monophosphate-protein transferase fic	1	1	1	1	1028	332	12		983	983	983		NFPFPEHC_03448
group_1997		hypothetical protein	1	1	1	1	1029	332	11		200	200	200		NFPFPEHC_03449
group_1998		hypothetical protein	1	1	1	1	1030	332	10		395	395	395		NFPFPEHC_03450
group_1999		hypothetical protein	1	1	1	1	110	198	6		872	872	872		NFPFPEHC_03470
group_20		Epoxide hydrolase B	1	1	1	1	748	376	1		638	638	638		NFPFPEHC_03297
group_2000		hypothetical protein	1	1	1	1	109	198	5		1055	1055	1055		NFPFPEHC_03471
group_2001		hypothetical protein	1	1	1	1	108	198	4		506	506	506		NFPFPEHC_03472
group_2002		hypothetical protein	1	1	1	1	107	198	3		1088	1088	1088		NFPFPEHC_03473
group_2003		hypothetical protein	1	1	1	1	106	198	2		173	173	173		NFPFPEHC_03474
group_2004		hypothetical protein	1	1	1	1	105	198	1		977	977	977		NFPFPEHC_03475
xerC_3		Tyrosine recombinase XerC	1	1	1	1	34	337	1		1226	1226	1226		NFPFPEHC_03508
group_2006		hypothetical protein	1	1	1	1	35	337	2		1556	1556	1556		NFPFPEHC_03509
group_2007		hypothetical protein	1	1	1	1	36	337	3		2123	2123	2123		NFPFPEHC_03510
group_2008		hypothetical protein	1	1	1	1	37	337	4		419	419	419		NFPFPEHC_03511
group_2009		hypothetical protein	1	1	1	1	38	337	5		161	161	161		NFPFPEHC_03512
group_2010	recF_2	DNA replication and repair protein RecF	1	1	1	1	39	337	8		1955	1955	1955		NFPFPEHC_03513
group_2011		hypothetical protein	1	1	1	1	40	337	7		320	320	320		NFPFPEHC_03514
group_2012		hypothetical protein	1	1	1	1	41	337	6		2213	2213	2213		NFPFPEHC_03515
group_2014		hypothetical protein	1	1	1	1	23	349	3		740	740	740		NFPFPEHC_03539
group_2015		hypothetical protein	1	1	1	1	24	349	2		1238	1238	1238		NFPFPEHC_03540
group_2016		hypothetical protein	1	1	1	1	25	349	1		218	218	218		NFPFPEHC_03541
group_2017		hypothetical protein	1	1	1	1	1259	377	1		1082	1082	1082		NFPFPEHC_03619
tfpA		Fimbrial protein	1	1	1	1	12	43	2		428	428	428		NFPFPEHC_03621
group_2019		hypothetical protein	1	1	1	1	11	43	3		1310	1310	1310		NFPFPEHC_03622
group_2020		hypothetical protein	1	1	1	1	1321	222	3		962	962	962		NFPFPEHC_03679
group_2021	tetA	Tetracycline resistance protein, class C	1	1	1	1	4	383	1		1184	1184	1184		NFPFPEHC_03682
group_2022	mlaE	putative phospholipid ABC transporter permease protein MlaE	1	1	1	1	3	394	1		779	779	779		NFPFPEHC_03698
group_2092	rtxA	Multifunctional-autoprocessing repeats-in-toxin	1	1	1	1	4563	179	1		1232	1232	1232			BOGFIFNC_00967
group_2105		hypothetical protein	1	1	1	1	3005	1	294		377	377	377			BOGFIFNC_01295
ppiD_2		Peptidyl-prolyl cis-trans isomerase D	1	1	1	1	3140	266	1		680	680	680	DEAGEACF_03148
group_2155		hypothetical protein	1	1	1	15	1	70	1		674	674	674			BOGFIFNC_01474
group_223		hypothetical protein	1	1	1	1	1664	248	1		254	254	254	DEAGEACF_03258
group_232		hypothetical protein	1	1	1	1	1756	205	1		128	128	128	DEAGEACF_03305
group_243		Alpha-ketoglutaric semialdehyde dehydrogenase	1	1	1	1	1806	399	1		1577	1577	1577		NFPFPEHC_00540
pac_2		Penicillin G acylase	1	1	1	1	1881	241	1		1178	1178	1178		NFPFPEHC_00486
group_2505		hypothetical protein	1	1	1	1	4092	97	1		194	194	194			BOGFIFNC_03038
group_2526		hypothetical protein	1	1	1	1	1263	43	1		92	92	92			BOGFIFNC_03216
group_253		hypothetical protein	1	1	1	1	1937	402	1		230	230	230		NFPFPEHC_00434
argC_2		N-acetyl-gamma-glutamyl-phosphate reductase	1	1	1	1	1560	382	1		326	326	326		NFPFPEHC_00426
group_259		Acetylene hydratase	1	1	1	1	2045	371	1		728	728	728		NFPFPEHC_00326
group_262		hypothetical protein	1	1	1	1	2548	375	1		281	281	281		NFPFPEHC_00307
group_2638		hypothetical protein	1	1	1	9	1	34	1		236	236	236			BOGFIFNC_03637
group_2639		hypothetical protein	1	1	1	9	8	34	2		497	497	497			BOGFIFNC_03638
group_266	mmgC_2	Acyl-CoA dehydrogenase	1	1	1	1	2746	401	1		263	263	263		NFPFPEHC_00196
group_269		hypothetical protein	1	1	1	1	4298	196	101		395	395	395		NFPFPEHC_00015
group_270		hypothetical protein	1	1	1	1	2297	196	14		389	389	389		NFPFPEHC_01398
group_271		hypothetical protein	1	1	1	1	2420	196	68		389	389	389		NFPFPEHC_01204
group_274		hypothetical protein	1	1	1	1	1652	5	13		401	401	401			BOGFIFNC_02612
cas3_2		CRISPR-associated nuclease/helicase Cas3 subtype I-F/YPEST	1	1	1	1	4012	7	29		1094	1094	1094		NFPFPEHC_02054
ccpA		Catabolite control protein A	1	1	1	10	1	36	1		293	293	293			BOGFIFNC_04015
group_2784		hypothetical protein	1	1	1	19	1	96	1		1964	1964	1964			BOGFIFNC_03873
group_280		hypothetical protein	1	1	1	7	1	27	1		473	473	473			BOGFIFNC_04010
group_2814		hypothetical protein	1	1	1	1	3180	176	1		197	197	197			BOGFIFNC_03958
group_2845		putative HTH-type transcriptional regulator	1	1	1	1	1161	39	2		1004	1004	1004				LGNPLPGC_00160
group_2846		hypothetical protein	1	1	1	1	4120	1	146		224	224	224				LGNPLPGC_00412
group_2847		hypothetical protein	1	1	1	1	2921	1	32		224	224	224				LGNPLPGC_00413
group_2848		hypothetical protein	1	1	1	1	1421	46	3		602	602	602				LGNPLPGC_00631
group_2849	mobA_1	Mobilization protein A	1	1	1	9	2	34	5		971	971	971				LGNPLPGC_01136
group_2850		hypothetical protein	1	1	1	1	5029	154	1		2600	2600	2600				LGNPLPGC_01707
group_2851		hypothetical protein	1	1	1	1	3554	102	1		1106	1106	1106				LGNPLPGC_01861
liaR		Transcriptional regulatory protein LiaR	1	1	1	1	1604	24	3		695	695	695				LGNPLPGC_02677
group_2853	lktA	Leukotoxin	1	1	1	1	3855	11	12		857	857	857				LGNPLPGC_03379
group_2854		hypothetical protein	1	1	1	5	7	23	2		323	323	323				LGNPLPGC_03619
oatA_2		O-acetyltransferase OatA	1	1	1	1	977	61	1		1073	1073	1073				LGNPLPGC_03700
group_2856		hypothetical protein	1	1	1	12	1	47	1		122	122	122				LGNPLPGC_03754
group_2857		hypothetical protein	1	1	1	20	1	92	1		254	254	254				LGNPLPGC_03804
group_2858		hypothetical protein	1	1	1	18	2	74	3		353	353	353				LGNPLPGC_03999
group_2859		hypothetical protein	1	1	1	18	3	74	2		287	287	287				LGNPLPGC_04000
alkJ		Alcohol dehydrogenase [acceptor]	1	1	1	10	7	36	7		1613	1613	1613				LGNPLPGC_04012
group_2861		hypothetical protein	1	1	1	22	1	98	1		815	815	815				LGNPLPGC_04018
group_29		hypothetical protein	1	1	1	1	2558	243	2		968	968	968			BOGFIFNC_02134
group_3		hypothetical protein	1	1	1	23	1	95	1		1637	1637	1637			BOGFIFNC_00090
group_30		hypothetical protein	1	1	1	1	2347	196	146		215	215	215		NFPFPEHC_02203
group_316		hypothetical protein	1	1	1	1	1447	201	32		869	869	869	DEAGEACF_00338
group_317		hypothetical protein	1	1	1	1	595	3	102		869	869	869	DEAGEACF_01663
group_32		hypothetical protein	1	1	1	1	4109	1	135		215	215	215			BOGFIFNC_03245
group_33		hypothetical protein	1	1	1	1	3762	1	127		215	215	215			BOGFIFNC_04013
group_34		hypothetical protein	1	1	1	1	2957	1	1		221	221	221			BOGFIFNC_03529
tuf1_1		Elongation factor Tu	1	1	1	1	112	320	1		1190	1190	1190	DEAGEACF_01747
tuf1_2		Elongation factor Tu	1	1	1	1	4071	261	1		1190	1190	1190	DEAGEACF_02282
group_38		hypothetical protein	1	1	1	1	2850	293	1		257	257	257	DEAGEACF_00023
group_386		hypothetical protein	1	1	1	1	1050	198	16		722	722	722	DEAGEACF_01181
group_3863		hypothetical protein	1	1	1	1	1860	71	3		137	137	137				LGNPLPGC_02631
group_3864		hypothetical protein	1	1	1	1	1462	189	1		137	137	137			BOGFIFNC_01971
group_3865		hypothetical protein	1	1	1	1	229				137	137	137			BOGFIFNC_02863
group_3866		hypothetical protein	1	1	1	1	21	94	2		137	137	137			BOGFIFNC_03877
group_387		hypothetical protein	1	1	1	1	726	203	21		920	920	920	DEAGEACF_01221
group_388		hypothetical protein	1	1	1	1	612	3	119		920	920	920	DEAGEACF_01680
group_391		hypothetical protein	1	1	1	1	742	203	5		710	710	710	DEAGEACF_01205
group_392		hypothetical protein	1	1	1	1	723	203	18		452	452	452	DEAGEACF_01224
group_393		hypothetical protein	1	1	1	1	609	3	116		452	452	452	DEAGEACF_01677
group_4		hypothetical protein	1	1	1	1	4683	348	2		272	272	272			BOGFIFNC_03875
group_4040		tRNA-Asp(gtc)	1	1	1	1	4795	413	1		76	76	76		NFPFPEHC_01577
group_47		hypothetical protein	1	1	1	1	1461	126	1		233	233	233			BOGFIFNC_01138
group_48		hypothetical protein	1	1	1	1	4357	133	1		233	233	233				LGNPLPGC_01226
group_5		hypothetical protein	1	1	1	1	4682	348	1		938	938	938			BOGFIFNC_03876
group_520		hypothetical protein	1	1	1	1	2325	196	170		284	284	284	DEAGEACF_02568
group_521		hypothetical protein	1	1	1	1	2541	196	166		284	284	284	DEAGEACF_03625
group_523		hypothetical protein	1	1	1	1	2065	196	195		950	950	950	DEAGEACF_03610
group_6		hypothetical protein	1	1	1	1	3854	11	15		329	329	329			BOGFIFNC_02881
group_653		hypothetical protein	1	1	1	1	2416	196	72		398	398	398		NFPFPEHC_01200
group_657		hypothetical protein	1	1	1	1	2332	196	178		449	449	449		NFPFPEHC_01351
group_698		hypothetical protein	1	1	1	1	2252	196	180		290	290	290		NFPFPEHC_01353
group_699		hypothetical protein	1	1	1	1	2075	196	152		290	290	290		NFPFPEHC_02197
group_70		hypothetical protein	1	1	1	1	4791	392	1		266	266	266		NFPFPEHC_01581
group_725		hypothetical protein	1	1	1	21	1	93	1		2480	2480	2480				LGNPLPGC_04019
nifA		Nif-specific regulatory protein	1	1	1	1	1470	213	2		1601	1601	1601	DEAGEACF_00051
group_730	rbn	Ribonuclease BN	1	1	1	1	1471	213	3		974	974	974	DEAGEACF_00052
rtcB_1		RNA-splicing ligase RtcB	1	1	1	1	1472	213	4		1268	1268	1268	DEAGEACF_00053
group_732		hypothetical protein	1	1	1	1	1473	213	5		383	383	383	DEAGEACF_00054
group_733		hypothetical protein	1	1	1	1	1474	213	6		458	458	458	DEAGEACF_00055
rtcA		RNA 3'-terminal phosphate cyclase	1	1	1	1	1475	213	1		1046	1046	1046	DEAGEACF_00056
group_735		putative ferredoxin-like protein	1	1	1	1	2903	324	1		263	263	263	DEAGEACF_00081
group_736		hypothetical protein	1	1	1	1	2918	275	1		1229	1229	1229	DEAGEACF_00092
group_737		hypothetical protein	1	1	1	1	4301	277	1		632	632	632	DEAGEACF_00094
group_738		hypothetical protein	1	1	1	1	1467	84	1		149	149	149	DEAGEACF_00103
group_740		hypothetical protein	1	1	1	1	4319	278	1		1118	1118	1118	DEAGEACF_00112
group_742		hypothetical protein	1	1	1	1	1466	259	1		1457	1457	1457	DEAGEACF_00135
group_744		hypothetical protein	1	1	1	1	1464	63	3		983	983	983	DEAGEACF_00147
group_745	fcuA_1	Ferrichrome receptor FcuA	1	1	1	1	4374	291	1		2300	2300	2300	DEAGEACF_00169
group_746		hypothetical protein	1	1	1	1	4381	310	1		131	131	131	DEAGEACF_00174
group_748		putative HTH-type transcriptional regulator	1	1	1	1	4404	207	15		1019	1019	1019	DEAGEACF_00186
group_749		3 beta-hydroxysteroid dehydrogenase/Delta 5-->4-isomerase	1	1	1	1	4403	207	14		1040	1040	1040	DEAGEACF_00187
group_750		hypothetical protein	1	1	1	1	4402	207	13		947	947	947	DEAGEACF_00188
ephA_1		Epoxide hydrolase A	1	1	1	1	4401	207	12		920	920	920	DEAGEACF_00189
group_752		Baeyer-Villiger monooxygenase	1	1	1	1	4400	207	11		1505	1505	1505	DEAGEACF_00190
group_753		hypothetical protein	1	1	1	1	4399	207	10		923	923	923	DEAGEACF_00191
dmlR_2		HTH-type transcriptional regulator DmlR	1	1	1	1	4398	207	9		920	920	920	DEAGEACF_00192
phzD		putative isochorismatase	1	1	1	1	4397	207	8		680	680	680	DEAGEACF_00193
group_756		hypothetical protein	1	1	1	1	4396	207	7		830	830	830	DEAGEACF_00194
group_757		hypothetical protein	1	1	1	1	4395	207	6		992	992	992	DEAGEACF_00195
group_758		hypothetical protein	1	1	1	1	4394	207	5		1019	1019	1019	DEAGEACF_00196
group_759	fadH_1	putative 2,4-dienoyl-CoA reductase	1	1	1	1	4393	207	4		884	884	884	DEAGEACF_00197
paaX_1		Transcriptional repressor PaaX	1	1	1	1	1456	207	3		866	866	866	DEAGEACF_00198
cya_1		Bifunctional hemolysin/adenylate cyclase	1	1	1	1	1457	207	2		1328	1328	1328	DEAGEACF_00199
lktA		Leukotoxin	1	1	1	1	1458	207	1		1946	1946	1946	DEAGEACF_00200
group_766		hypothetical protein	1	1	1	1	4463	276	1		125	125	125	DEAGEACF_00258
group_769		hypothetical protein	1	1	1	1	1452	304	1		548	548	548	DEAGEACF_00309
group_77		hypothetical protein	1	1	1	1	5024	374	1		116	116	116		NFPFPEHC_03771
group_770		hypothetical protein	1	1	1	1	4527	299	1		728	728	728	DEAGEACF_00323
tnsA		Transposon Tn7 transposition protein TnsA	1	1	1	1	1451	201	28		737	737	737	DEAGEACF_00334
tnsB_1		Transposon Tn7 transposition protein TnsB	1	1	1	1	1450	201	29		2090	2090	2090	DEAGEACF_00335
tnsC		Transposon Tn7 transposition protein TnsC	1	1	1	1	1449	201	30		1649	1649	1649	DEAGEACF_00336
group_774		hypothetical protein	1	1	1	1	1448	201	31		896	896	896	DEAGEACF_00337
group_775		hypothetical protein	1	1	1	1	1446	201	33		644	644	644	DEAGEACF_00339
tnsE		Transposon Tn7 transposition protein TnsE	1	1	1	1	1445	201	34		1586	1586	1586	DEAGEACF_00340
group_777		hypothetical protein	1	1	1	1	1444	201	35		395	395	395	DEAGEACF_00341
group_778		hypothetical protein	1	1	1	1	1443	201	27		419	419	419	DEAGEACF_00342
group_779		hypothetical protein	1	1	1	1	1442	201	26		338	338	338	DEAGEACF_00343
group_780		hypothetical protein	1	1	1	1	1441	201	25		170	170	170	DEAGEACF_00344
roxA		50S ribosomal protein L16 3-hydroxylase	1	1	1	1	1440	201	24		1148	1148	1148	DEAGEACF_00345
cvaA		Colicin V secretion protein CvaA	1	1	1	1	1439	201	23		1265	1265	1265	DEAGEACF_00346
apxIB		Toxin RTX-I translocation ATP-binding protein	1	1	1	1	1438	201	22		2117	2117	2117	DEAGEACF_00347
group_784	norM_1	Multidrug resistance protein NorM	1	1	1	1	1437	201	21		1355	1355	1355	DEAGEACF_00348
group_785		hypothetical protein	1	1	1	1	1436	201	20		1124	1124	1124	DEAGEACF_00349
group_786		hypothetical protein	1	1	1	1	1435	201	19		1223	1223	1223	DEAGEACF_00350
fcuA_2		Ferrichrome receptor FcuA	1	1	1	1	1434	201	18		2207	2207	2207	DEAGEACF_00351
pikAV		Thioesterase PikA5	1	1	1	1	1433	201	17		761	761	761	DEAGEACF_00352
npt		4'-phosphopantetheinyl transferase Npt	1	1	1	1	1432	201	16		869	869	869	DEAGEACF_00353
group_790		hypothetical protein	1	1	1	1	1431	201	15		365	365	365	DEAGEACF_00354
group_791		hypothetical protein	1	1	1	1	1430	201	14		359	359	359	DEAGEACF_00355
mbtK_1		Lysine N-acyltransferase MbtK	1	1	1	1	4540	201	13		626	626	626	DEAGEACF_00356
ldc		Lysine/ornithine decarboxylase	1	1	1	1	4541	201	12		1160	1160	1160	DEAGEACF_00357
group_794	iucD_2	L-lysine N6-monooxygenase	1	1	1	1	4542	201	11		1340	1340	1340	DEAGEACF_00358
dhbE		2,3-dihydroxybenzoate-AMP ligase	1	1	1	1	4543	201	10		1619	1619	1619	DEAGEACF_00359
group_796	dhbF_2	Dimodular nonribosomal peptide synthase	1	1	1	1	4544	201	9		3215	3215	3215	DEAGEACF_00360
angR_2		Anguibactin system regulator	1	1	1	1	4545	201	8		3236	3236	3236	DEAGEACF_00361
mbtB_2		Phenyloxazoline synthase MbtB	1	1	1	1	4546	201	7		2504	2504	2504	DEAGEACF_00362
entA		2,3-dihydro-2,3-dihydroxybenzoate dehydrogenase	1	1	1	1	4547	201	6		791	791	791	DEAGEACF_00363
entB_2		Enterobactin synthase component B	1	1	1	1	4548	201	5		629	629	629	DEAGEACF_00364
dhbC		Isochorismate synthase DhbC	1	1	1	1	4549	201	4		1175	1175	1175	DEAGEACF_00365
group_802	btr_2	HTH-type transcriptional activator Btr	1	1	1	1	4550	201	3		926	926	926	DEAGEACF_00366
group_803		hypothetical protein	1	1	1	1	4551	201	2		656	656	656	DEAGEACF_00367
group_804		hypothetical protein	1	1	1	1	4552	201	1		575	575	575	DEAGEACF_00368
group_806		hypothetical protein	1	1	1	1	1427	237	2		2447	2447	2447	DEAGEACF_00387
group_807		hypothetical protein	1	1	1	1	1426	237	1		1853	1853	1853	DEAGEACF_00388
dctM		C4-dicarboxylate TRAP transporter large permease protein DctM	1	1	1	1	1	161	1		695	695	695				LGNPLPGC_01716
group_810		hypothetical protein	1	1	1	1	4632	16	1		605	605	605	DEAGEACF_00435
group_811		hypothetical protein	1	1	1	1	4631	16	2		308	308	308	DEAGEACF_00436
group_812		hypothetical protein	1	1	1	1	4630	16	3		509	509	509	DEAGEACF_00437
group_813		hypothetical protein	1	1	1	1	4629	16	4		857	857	857	DEAGEACF_00438
group_814		hypothetical protein	1	1	1	1	4628	16	5		440	440	440	DEAGEACF_00439
acnR		HTH-type transcriptional repressor AcnR	1	1	1	1	4673	242	1		587	587	587	DEAGEACF_00484
yjgH		RutC family protein YjgH	1	1	1	1	4672	242	2		392	392	392	DEAGEACF_00485
group_82	dctM	C4-dicarboxylate TRAP transporter large permease protein DctM	1	1	1	1	2	178	1		695	695	695			BOGFIFNC_00745
group_820		hypothetical protein	1	1	1	1	4702	308	1		1121	1121	1121	DEAGEACF_00509
group_824		hypothetical protein	1	1	1	1	4763	255	1		1511	1511	1511	DEAGEACF_00567
group_827	iutA_1	Ferric aerobactin receptor	1	1	1	1	1417	265	1		2204	2204	2204	DEAGEACF_00626
group_828	btuB_1	Vitamin B12 transporter BtuB	1	1	1	1	1415	245	1		1874	1874	1874	DEAGEACF_00672
group_829		hypothetical protein	1	1	1	1	4893	230	1		704	704	704	DEAGEACF_00691
wecB		UDP-N-acetylglucosamine 2-epimerase	1	1	1	1	4894	230	2		1127	1127	1127	DEAGEACF_00692
group_831		hypothetical protein	1	1	1	1	4895	230	3		815	815	815	DEAGEACF_00693
group_832		hypothetical protein	1	1	1	1	4905	210	4		215	215	215	DEAGEACF_00703
group_833		hypothetical protein	1	1	1	1	4906	210	5		890	890	890	DEAGEACF_00704
greA_2		Transcription elongation factor GreA	1	1	1	1	4907	210	6		3752	3752	3752	DEAGEACF_00705
group_835		hypothetical protein	1	1	1	1	4908	210	7		776	776	776	DEAGEACF_00706
group_836	sutR_1	HTH-type transcriptional regulator SutR	1	1	1	1	4909	210	8		233	233	233	DEAGEACF_00707
group_837		hypothetical protein	1	1	1	1	4910	210	3		266	266	266	DEAGEACF_00708
group_838		hypothetical protein	1	1	1	1	4911	210	2		542	542	542	DEAGEACF_00709
group_839	intA_1	Prophage integrase IntA	1	1	1	1	4912	210	1		1301	1301	1301	DEAGEACF_00710
group_840	intS_1	Prophage integrase IntS	1	1	1	1	4949	199	22		1277	1277	1277	DEAGEACF_00729
group_841		hypothetical protein	1	1	1	1	4948	199	23		512	512	512	DEAGEACF_00730
group_842		hypothetical protein	1	1	1	1	4947	199	24		329	329	329	DEAGEACF_00731
group_843		hypothetical protein	1	1	1	1	4946	199	25		2687	2687	2687	DEAGEACF_00732
merR1		Mercuric resistance operon regulatory protein	1	1	1	1	4945	199	26		392	392	392	DEAGEACF_00733
group_845	czcD_1	Cadmium, cobalt and zinc/H( )-K( ) antiporter	1	1	1	1	4944	199	27		1313	1313	1313	DEAGEACF_00734
group_846		hypothetical protein	1	1	1	1	4943	199	28		260	260	260	DEAGEACF_00735
feoB_1		Fe(2 ) transporter FeoB	1	1	1	1	4942	199	29		1829	1829	1829	DEAGEACF_00736
cusF		Cation efflux system protein CusF	1	1	1	1	4941	199	30		362	362	362	DEAGEACF_00737
cusA		Cation efflux system protein CusA	1	1	1	1	4940	199	31		3146	3146	3146	DEAGEACF_00738
cusB		Cation efflux system protein CusB	1	1	1	1	4939	199	32		1499	1499	1499	DEAGEACF_00739
czcC_1		Cobalt-zinc-cadmium resistance protein CzcC	1	1	1	1	4938	199	33		1304	1304	1304	DEAGEACF_00740
group_852		hypothetical protein	1	1	1	1	4937	199	34		461	461	461	DEAGEACF_00741
copB_1		Copper resistance protein B	1	1	1	1	4936	199	35		920	920	920	DEAGEACF_00742
copA_1		Copper resistance protein A	1	1	1	1	4935	199	36		1970	1970	1970	DEAGEACF_00743
copB_2		Copper-exporting P-type ATPase B	1	1	1	1	4934	199	37		350	350	350	DEAGEACF_00744
cusR		Transcriptional regulatory protein CusR	1	1	1	1	4933	199	38		683	683	683	DEAGEACF_00745
cusS		Sensor kinase CusS	1	1	1	1	4932	199	39		1373	1373	1373	DEAGEACF_00746
silP		Silver exporting P-type ATPase	1	1	1	1	4931	199	21		2357	2357	2357	DEAGEACF_00747
pcoC		Copper resistance protein C	1	1	1	1	4930	199	20		380	380	380	DEAGEACF_00748
group_860		hypothetical protein	1	1	1	1	4951	199	19		881	881	881	DEAGEACF_00749
group_861		hypothetical protein	1	1	1	1	4952	199	18		1049	1049	1049	DEAGEACF_00750
group_862		hypothetical protein	1	1	1	1	4953	199	17		296	296	296	DEAGEACF_00751
group_863		hypothetical protein	1	1	1	1	4954	199	16		329	329	329	DEAGEACF_00752
group_864		hypothetical protein	1	1	1	1	4955	199	15		698	698	698	DEAGEACF_00753
djlA		DnaJ-like protein DjlA	1	1	1	1	4956	199	14		1073	1073	1073	DEAGEACF_00754
group_866		hypothetical protein	1	1	1	1	4957	199	13		146	146	146	DEAGEACF_00755
group_867		hypothetical protein	1	1	1	1	4958	199	12		263	263	263	DEAGEACF_00756
group_868		hypothetical protein	1	1	1	1	4959	199	11		218	218	218	DEAGEACF_00757
group_869		hypothetical protein	1	1	1	1	4960	199	10		167	167	167	DEAGEACF_00758
group_87		hypothetical protein	1	1	1	1	1246	370	1		119	119	119		NFPFPEHC_03607
group_870		hypothetical protein	1	1	1	1	4961	199	9		1205	1205	1205	DEAGEACF_00759
group_871		hypothetical protein	1	1	1	1	4962	199	8		332	332	332	DEAGEACF_00760
group_872		hypothetical protein	1	1	1	1	4963	199	7		1097	1097	1097	DEAGEACF_00761
group_873		hypothetical protein	1	1	1	1	4964	199	6		491	491	491	DEAGEACF_00762
group_874		hypothetical protein	1	1	1	1	4965	199	5		719	719	719	DEAGEACF_00763
group_875		hypothetical protein	1	1	1	1	4966	199	4		1100	1100	1100	DEAGEACF_00764
group_876		hypothetical protein	1	1	1	1	4967	199	3		1139	1139	1139	DEAGEACF_00765
group_877		hypothetical protein	1	1	1	1	4968	199	2		986	986	986	DEAGEACF_00766
group_878		hypothetical protein	1	1	1	1	4969	199	1		200	200	200	DEAGEACF_00767
tetA		Tetracycline resistance protein, class C	1	1	1	1	5	252	1		1184	1184	1184	DEAGEACF_00918
group_882		hypothetical protein	1	1	1	1	1323	222	1		830	830	830	DEAGEACF_00921
group_883		hypothetical protein	1	1	1	1	1322	222	2		1115	1115	1115	DEAGEACF_00922
group_884		hypothetical protein	1	1	1	1	1262	240	1		1628	1628	1628	DEAGEACF_00978
group_885	pilA	Fimbrial protein	1	1	1	1	1261	240	2		464	464	464	DEAGEACF_00979
group_889	cdhR	HTH-type transcriptional regulator CdhR	1	1	1	1	1217	227	2		947	947	947	DEAGEACF_01023
yhdN_1		General stress protein 69	1	1	1	1	1169	272	1		347	347	347	DEAGEACF_01074
group_890		hypothetical protein	1	1	1	1	1216	227	3		335	335	335	DEAGEACF_01024
group_891		hypothetical protein	1	1	1	1	1215	227	1		425	425	425	DEAGEACF_01025
group_892		hypothetical protein	1	1	1	1	20	326	1		311	311	311	DEAGEACF_01043
gadX		HTH-type transcriptional regulator GadX	1	1	1	1	1183	239	1		812	812	812	DEAGEACF_01057
elbB		Glyoxalase ElbB	1	1	1	1	1182	239	2		662	662	662	DEAGEACF_01058
group_896		hypothetical protein	1	1	1	1	27	211	2		206	206	206	DEAGEACF_01064
group_897		hypothetical protein	1	1	1	1	28	211	3		881	881	881	DEAGEACF_01065
group_898		hypothetical protein	1	1	1	1	29	211	4		1151	1151	1151	DEAGEACF_01066
group_899		hypothetical protein	1	1	1	1	30	211	5		362	362	362	DEAGEACF_01067
group_9		hypothetical protein	1	1	1	1	3856	11	13		329	329	329				LGNPLPGC_03378
group_900		hypothetical protein	1	1	1	1	31	211	6		662	662	662	DEAGEACF_01068
group_901	yybR_2	putative HTH-type transcriptional regulator YybR	1	1	1	1	32	211	7		314	314	314	DEAGEACF_01069
ahpD		Alkyl hydroperoxide reductase AhpD	1	1	1	1	33	211	1		416	416	416	DEAGEACF_01070
group_903		hypothetical protein	1	1	1	1	26	280	1		800	800	800	DEAGEACF_01072
group_904		hypothetical protein	1	1	1	1	1155	267	1		383	383	383	DEAGEACF_01082
group_906		hypothetical protein	1	1	1	1	42	262	1		194	194	194	DEAGEACF_01150
group_907		hypothetical protein	1	1	1	1	1059	198	7		356	356	356	DEAGEACF_01172
pgpC		Phosphatidylglycerophosphatase C	1	1	1	1	1058	198	8		656	656	656	DEAGEACF_01173
group_909		hypothetical protein	1	1	1	1	1057	198	9		671	671	671	DEAGEACF_01174
group_910		hypothetical protein	1	1	1	1	1056	198	10		725	725	725	DEAGEACF_01175
group_911		hypothetical protein	1	1	1	1	1055	198	11		806	806	806	DEAGEACF_01176
group_912		hypothetical protein	1	1	1	1	1054	198	12		2438	2438	2438	DEAGEACF_01177
group_913		Insertion element IS6110 uncharacterized 12.0 kDa protein	1	1	1	1	1053	198	13		317	317	317	DEAGEACF_01178
group_914		Insertion element IS6110 uncharacterized 12.0 kDa protein	1	1	1	1	97	3	9		317	317	317	DEAGEACF_01570
group_915		hypothetical protein	1	1	1	1	1052	198	14		902	902	902	DEAGEACF_01179
group_916		hypothetical protein	1	1	1	1	98	3	8		902	902	902	DEAGEACF_01569
group_917		hypothetical protein	1	1	1	1	1051	198	15		1010	1010	1010	DEAGEACF_01180
group_92		hypothetical protein	1	1	1	1	1118	364	1		113	113	113		NFPFPEHC_02393
group_934		hypothetical protein	1	1	1	1	746	203	1		569	569	569	DEAGEACF_01201
group_935		hypothetical protein	1	1	1	1	745	203	2		434	434	434	DEAGEACF_01202
group_936		hypothetical protein	1	1	1	1	744	203	3		170	170	170	DEAGEACF_01203
tnsB_2		Transposon Tn7 transposition protein TnsB	1	1	1	1	743	203	4		1910	1910	1910	DEAGEACF_01204
tnsB_3		Transposon Tn7 transposition protein TnsB	1	1	1	1	725	203	20		1910	1910	1910	DEAGEACF_01222
tnsB_4		Transposon Tn7 transposition protein TnsB	1	1	1	1	611	3	118		1910	1910	1910	DEAGEACF_01679
group_940		hypothetical protein	1	1	1	1	741	203	6		269	269	269	DEAGEACF_01206
group_941		hypothetical protein	1	1	1	1	740	203	7		356	356	356	DEAGEACF_01207
group_942		hypothetical protein	1	1	1	1	739	203	8		317	317	317	DEAGEACF_01208
group_943	xerC_2	Tyrosine recombinase XerC	1	1	1	1	738	203	9		932	932	932	DEAGEACF_01209
group_944		hypothetical protein	1	1	1	1	737	203	10		227	227	227	DEAGEACF_01210
group_945		hypothetical protein	1	1	1	1	736	203	11		1502	1502	1502	DEAGEACF_01211
group_946		hypothetical protein	1	1	1	1	735	203	12		1163	1163	1163	DEAGEACF_01212
group_947		hypothetical protein	1	1	1	1	734	203	13		581	581	581	DEAGEACF_01213
group_948		hypothetical protein	1	1	1	1	733	203	14		1796	1796	1796	DEAGEACF_01214
group_949		hypothetical protein	1	1	1	1	619	3	1		1796	1796	1796	DEAGEACF_01687
group_950	bicA_2	Bicarbonate transporter BicA	1	1	1	1	732	203	15		1487	1487	1487	DEAGEACF_01215
bicA_3		Bicarbonate transporter BicA	1	1	1	1	618	3	2		1487	1487	1487	DEAGEACF_01686
group_952		hypothetical protein	1	1	1	1	731	203	16		851	851	851	DEAGEACF_01216
group_953		hypothetical protein	1	1	1	1	617	3	124		851	851	851	DEAGEACF_01685
group_954		hypothetical protein	1	1	1	1	730	203	25		299	299	299	DEAGEACF_01217
group_955		hypothetical protein	1	1	1	1	616	3	123		299	299	299	DEAGEACF_01684
group_956		hypothetical protein	1	1	1	1	729	203	24		371	371	371	DEAGEACF_01218
group_957		hypothetical protein	1	1	1	1	615	3	122		371	371	371	DEAGEACF_01683
group_958		hypothetical protein	1	1	1	1	728	203	23		1430	1430	1430	DEAGEACF_01219
group_959		hypothetical protein	1	1	1	1	614	3	121		1430	1430	1430	DEAGEACF_01682
group_960		hypothetical protein	1	1	1	1	727	203	22		1115	1115	1115	DEAGEACF_01220
group_961		hypothetical protein	1	1	1	1	613	3	120		1115	1115	1115	DEAGEACF_01681
group_962		hypothetical protein	1	1	1	1	724	203	19		974	974	974	DEAGEACF_01223
group_963		hypothetical protein	1	1	1	1	610	3	117		974	974	974	DEAGEACF_01678
group_964		hypothetical protein	1	1	1	27	1	355	1		974	974	974		NFPFPEHC_01686
group_965		hypothetical protein	1	1	1	1	716	226	3		821	821	821	DEAGEACF_01229
group_966		hypothetical protein	1	1	1	1	715	226	2		170	170	170	DEAGEACF_01230
group_967	oprD	Porin D	1	1	1	1	714	226	1		1274	1274	1274	DEAGEACF_01231
group_968	btuB_2	Vitamin B12 transporter BtuB	1	1	1	1	621	48	3		2075	2075	2075	DEAGEACF_01263
group_970		hypothetical protein	1	1	1	1	674	286	1		482	482	482	DEAGEACF_01275
group_971		hypothetical protein	1	1	1	1	950	209	1		476	476	476	DEAGEACF_01343
group_972		hypothetical protein	1	1	1	1	951	209	2		422	422	422	DEAGEACF_01344
group_973		hypothetical protein	1	1	1	1	952	209	3		410	410	410	DEAGEACF_01345
group_974		hypothetical protein	1	1	1	1	953	209	4		488	488	488	DEAGEACF_01346
group_975		hypothetical protein	1	1	1	1	954	209	5		830	830	830	DEAGEACF_01347
vgrG1_1		Actin cross-linking toxin VgrG1	1	1	1	1	955	209	6		2762	2762	2762	DEAGEACF_01348
group_978		hypothetical protein	1	1	1	1	963	305	1		509	509	509	DEAGEACF_01351
group_979		hypothetical protein	1	1	1	1	965	295	1		2468	2468	2468	DEAGEACF_01353
comM_1		Competence protein ComM	1	1	1	1	722	203	17		683	683	683	DEAGEACF_01225
group_991	racE	Glutamate racemase 1	1	1	1	1	774	33	7		800	800	800	DEAGEACF_01535
group_992	leuE_1	Leucine efflux protein	1	1	1	1	773	33	3		623	623	623	DEAGEACF_01536
group_993		hypothetical protein	1	1	1	1	772	33	2		1214	1214	1214	DEAGEACF_01537
group_994		hypothetical protein	1	1	1	1	771	33	1		122	122	122	DEAGEACF_01538
group_997		hypothetical protein	1	1	1	1	96	3	10		929	929	929	DEAGEACF_01571
group_998		hypothetical protein	1	1	1	1	95	3	11		962	962	962	DEAGEACF_01572
group_999		hypothetical protein	1	1	1	1	94	3	12		371	371	371	DEAGEACF_01573
group_10		hypothetical protein	2	2	1	1	2300	196	13		542	587	564	DEAGEACF_02618	NFPFPEHC_01399
group_104		hypothetical protein	2	2	1	1	992	202	5		488	1040	764	DEAGEACF_01371	NFPFPEHC_03413
rutR_2		HTH-type transcriptional regulator RutR	2	2	1	1	3853	11	4		599	599	599	DEAGEACF_02157	NFPFPEHC_01863
group_1150		hypothetical protein	2	2	1	1	3891	284	1		170	170	170	DEAGEACF_02187	NFPFPEHC_01892
group_1182	nicP_1	Porin-like protein NicP	2	2	1	1	2163	200	3		1244	1250	1247	DEAGEACF_02532	NFPFPEHC_01311
lcfB		Long-chain-fatty-acid--CoA ligase	2	2	1	1	2161	200	5		1877	1877	1877	DEAGEACF_02534	NFPFPEHC_01313
vdh		Vanillin dehydrogenase	2	2	1	1	2160	200	6		1451	1451	1451	DEAGEACF_02535	NFPFPEHC_01314
group_1185		Hydroxycinnamoyl-CoA hydratase-lyase	2	2	1	1	2159	200	7		833	833	833	DEAGEACF_02536	NFPFPEHC_01315
mhpT		3-(3-hydroxy-phenyl)propionate transporter	2	2	1	1	2158	200	8		1232	1232	1232	DEAGEACF_02537	NFPFPEHC_01316
group_1187		putative HTH-type transcriptional regulator	2	2	1	1	2157	200	19		458	458	458	DEAGEACF_02538	NFPFPEHC_01317
group_1188	gntR_2	putative D-xylose utilization operon transcriptional repressor	2	2	1	1	2156	200	18		680	680	680	DEAGEACF_02539	NFPFPEHC_01318
tsaM1_2		Toluene-4-sulfonate monooxygenase system iron-sulfur subunit TsaM1	2	2	1	1	2154	200	16		1076	1076	1076	DEAGEACF_02541	NFPFPEHC_01320
nicP_2		Porin-like protein NicP	2	2	1	1	2134	200	13		1280	1280	1280	DEAGEACF_02543	NFPFPEHC_01323
choD		Cholesterol oxidase	2	2	1	1	2135	200	12		1670	1670	1670	DEAGEACF_02544	NFPFPEHC_01324
sadH_1		Putative oxidoreductase SadH	2	2	1	1	2137	200	10		854	854	854	DEAGEACF_02546	NFPFPEHC_01326
group_1193		Baeyer-Villiger monooxygenase	2	2	1	1	2138	200	9		1487	1487	1487	DEAGEACF_02547	NFPFPEHC_01327
group_1194		hypothetical protein	2	2	1	1	2327	196	141		215	215	215	DEAGEACF_02566	NFPFPEHC_01346
group_1196		hypothetical protein	2	2	1	1	2538	196	172		407	407	407	DEAGEACF_02569	NFPFPEHC_02192
group_1201		putative HTH-type transcriptional regulator	2	2	1	1	2335	196	183		791	791	791	DEAGEACF_02575	NFPFPEHC_01355
group_1202		hypothetical protein	2	2	1	1	2336	196	184		248	248	248	DEAGEACF_02576	NFPFPEHC_01356
group_1203		hypothetical protein	2	2	1	1	2337	196	185		500	500	500	DEAGEACF_02577	NFPFPEHC_01357
group_1204		hypothetical protein	2	2	1	1	2338	196	186		287	287	287	DEAGEACF_02578	NFPFPEHC_01358
hpaIIM		Modification methylase HpaII	2	2	1	1	2339	196	187		914	914	914	DEAGEACF_02579	NFPFPEHC_01359
group_1212		hypothetical protein	2	2	1	1	2272	196	209		476	476	476	DEAGEACF_02591	NFPFPEHC_01372
group_1213		hypothetical protein	2	2	1	1	2274	196	211		1334	1334	1334	DEAGEACF_02593	NFPFPEHC_01374
group_1214		hypothetical protein	2	2	1	1	2275	196	212		812	812	812	DEAGEACF_02594	NFPFPEHC_01375
group_1215		hypothetical protein	2	2	1	1	2276	196	213		551	551	551	DEAGEACF_02595	NFPFPEHC_01376
group_1216		hypothetical protein	2	2	1	1	2277	196	214		299	299	299	DEAGEACF_02596	NFPFPEHC_01377
group_1217		hypothetical protein	2	2	1	1	2278	196	215		197	197	197	DEAGEACF_02597	NFPFPEHC_01378
group_1218		hypothetical protein	2	2	1	1	2279	196	216		1202	1202	1202	DEAGEACF_02598	NFPFPEHC_01379
group_1219		hypothetical protein	2	2	1	1	2280	196	217		470	470	470	DEAGEACF_02599	NFPFPEHC_01380
group_1220		hypothetical protein	2	2	1	1	2281	196	218		974	974	974	DEAGEACF_02600	NFPFPEHC_01381
group_1221		hypothetical protein	2	2	1	1	2282	196	219		383	383	383	DEAGEACF_02601	NFPFPEHC_01382
group_1222		hypothetical protein	2	2	1	1	2283	196	220		383	383	383	DEAGEACF_02602	NFPFPEHC_01383
group_1223		hypothetical protein	2	2	1	1	2284	196	221		191	191	191	DEAGEACF_02603	NFPFPEHC_01384
group_1224		hypothetical protein	2	2	1	1	2285	196	222		482	482	482	DEAGEACF_02604	NFPFPEHC_01385
group_1225		hypothetical protein	2	2	1	1	2286	196	26		443	443	443	DEAGEACF_02605	NFPFPEHC_01386
group_1226		hypothetical protein	2	2	1	1	2287	196	25		767	767	767	DEAGEACF_02606	NFPFPEHC_01387
group_1227		hypothetical protein	2	2	1	1	2288	196	24		314	314	314	DEAGEACF_02607	NFPFPEHC_01388
group_1228		hypothetical protein	2	2	1	1	2289	196	23		227	227	227	DEAGEACF_02608	NFPFPEHC_01389
group_1229		hypothetical protein	2	2	1	1	2290	196	22		500	500	500	DEAGEACF_02609	NFPFPEHC_01390
group_1230		hypothetical protein	2	2	1	1	2291	196	21		3038	3038	3038	DEAGEACF_02610	NFPFPEHC_01391
group_1231		hypothetical protein	2	2	1	1	2292	196	20		653	653	653	DEAGEACF_02611	NFPFPEHC_01392
group_1232		hypothetical protein	2	2	1	1	2293	196	19		857	857	857	DEAGEACF_02612	NFPFPEHC_01393
group_1233		hypothetical protein	2	2	1	1	2294	196	18		1802	1802	1802	DEAGEACF_02613	NFPFPEHC_01394
group_1234		hypothetical protein	2	2	1	1	2295	196	17		770	770	770	DEAGEACF_02614	NFPFPEHC_01395
group_1235		hypothetical protein	2	2	1	1	2296	196	16		422	422	422	DEAGEACF_02615	NFPFPEHC_01396
group_1236		hypothetical protein	2	2	1	1	2298	196	15		2489	2489	2489	DEAGEACF_02616	NFPFPEHC_01397
group_1248		hypothetical protein	2	2	1	1	3394	229	2		428	428	428	DEAGEACF_02727	NFPFPEHC_01169
gph_3		Phosphoglycolate phosphatase	2	2	1	1	3395	229	1		677	677	677	DEAGEACF_02728	NFPFPEHC_01168
group_126		N-glycosidase	2	2	1	1	177	223	2		188	557	372	DEAGEACF_02060	NFPFPEHC_02473
group_1261		hypothetical protein	2	2	1	1	3541	303	1		146	146	146	DEAGEACF_02848	NFPFPEHC_01006
group_1266		hypothetical protein	2	2	1	1	3703	317	1		473	473	473	DEAGEACF_03003	NFPFPEHC_00840
group_1320		hypothetical protein	2	2	1	1	3171	234	3		92	92	92	DEAGEACF_03117	NFPFPEHC_00780
group_1323	fhuE_1	FhuE receptor	2	2	1	1	3107	247	1		2135	2135	2135	DEAGEACF_03180	NFPFPEHC_00718
group_1332		hypothetical protein	2	2	1	1	1668	282	1		281	281	281	DEAGEACF_03242	NFPFPEHC_00662
uvrA_1		UvrABC system protein A	2	2	1	1	1704	5	4		2261	2261	2261	DEAGEACF_03274	NFPFPEHC_00602
group_1352		hypothetical protein	2	2	1	1	1768	205	18		122	122	122	DEAGEACF_03311	NFPFPEHC_00561
panS_1		Pantothenate precursors transporter PanS	2	2	1	1	1590	206	1		902	902	902	DEAGEACF_03354	NFPFPEHC_00520
group_1363		hypothetical protein	2	2	1	1	1588	206	3		1373	1373	1373	DEAGEACF_03356	NFPFPEHC_00518
group_1364	dmdC_1	3-methylmercaptopropionyl-CoA dehydrogenase	2	2	1	1	1587	206	9		1823	1823	1823	DEAGEACF_03357	NFPFPEHC_00517
group_1365		putative enoyl-CoA hydratase 1	2	2	1	1	1586	206	8		461	461	461	DEAGEACF_03358	NFPFPEHC_00516
group_1366		Putative short-chain type dehydrogenase/reductase	2	2	1	1	1585	206	7		911	911	911	DEAGEACF_03359	NFPFPEHC_00515
lvr_2		Levodione reductase	2	2	1	1	1584	206	6		755	755	755	DEAGEACF_03360	NFPFPEHC_00514
tsaC1_2		4-formylbenzenesulfonate dehydrogenase TsaC1/TsaC2	2	2	1	1	1583	206	5		764	764	764	DEAGEACF_03361	NFPFPEHC_00513
group_1369	pcpR_2	PCP degradation transcriptional activation protein	2	2	1	1	1582	206	4		935	935	935	DEAGEACF_03362	NFPFPEHC_00512
group_1370	hmrR_3	HTH-type transcriptional regulator HmrR	2	2	1	1	1855	28	4		416	416	416	DEAGEACF_03368	NFPFPEHC_00506
group_1371	hchA_2	Molecular chaperone Hsp31 and glyoxalase 3	2	2	1	1	1858	28	5		806	806	806	DEAGEACF_03369	NFPFPEHC_00505
group_1399		hypothetical protein	2	2	1	1	2403	196	113		1178	1178	1178	DEAGEACF_03579	NFPFPEHC_01192
group_1401		hypothetical protein	2	2	1	1	2400	196	115		521	521	521	DEAGEACF_03581	NFPFPEHC_02242
group_1402		hypothetical protein	2	2	1	1	2399	196	116		218	218	218	DEAGEACF_03582	NFPFPEHC_02241
group_1424		hypothetical protein	2	2	1	1	2361	196	200		404	404	404	DEAGEACF_03605	NFPFPEHC_01365
group_144		hypothetical protein	2	2	1	1	3998	38	2		536	707	621	DEAGEACF_02337	NFPFPEHC_02074
group_1443		hypothetical protein	2	2	1	1	2575	256	1		161	161	161	DEAGEACF_03657	NFPFPEHC_00281
group_1445		hypothetical protein	2	2	1	1	2600	212	4		1019	1019	1019	DEAGEACF_03681	NFPFPEHC_00257
yehB		Outer membrane usher protein YehB	2	2	1	1	2601	212	3		2459	2459	2459	DEAGEACF_03682	NFPFPEHC_00256
group_1447		hypothetical protein	2	2	1	1	2602	212	2		704	704	704	DEAGEACF_03683	NFPFPEHC_00255
group_1448		hypothetical protein	2	2	1	1	2603	212	1		443	443	443	DEAGEACF_03684	NFPFPEHC_00254
group_1450	hfq	RNA-binding protein Hfq	2	2	1	1	2626	294	1		506	506	506	DEAGEACF_03705	NFPFPEHC_00233
group_1454		hypothetical protein	2	2	1	1	1479	215	1		620	620	620	DEAGEACF_03802	NFPFPEHC_00120
group_150	lon	Lon protease	2	2	1	1	2528	218	2		1694	2429	2061		NFPFPEHC_02183	BOGFIFNC_03836
group_158	pcaK_1	4-hydroxybenzoate transporter PcaK	2	2	1	1	2153	200	15		725	1346	1035	DEAGEACF_02542	NFPFPEHC_01321
group_16		hypothetical protein	2	2	1	1	4429	181	1		1826	1826	1826			BOGFIFNC_01083	LGNPLPGC_01171
group_160		hypothetical protein	2	2	1	1	2329	196	173		215	245	230	DEAGEACF_02570	NFPFPEHC_01348
group_161		hypothetical protein	2	2	1	1	2539	196	168		251	251	251	DEAGEACF_03623	NFPFPEHC_02193
group_162		hypothetical protein	2	2	1	1	2333	196	179		323	323	323	DEAGEACF_02573	NFPFPEHC_01352
group_164		hypothetical protein	2	2	1	1	2341	196	189		749	749	749	DEAGEACF_02581	NFPFPEHC_01361
group_167		hypothetical protein	2	2	1	1	2357	196	191		215	458	336	DEAGEACF_02584	NFPFPEHC_01363
group_1716		hypothetical protein	2	2	1	1	4684	348	4		488	488	488		NFPFPEHC_01683	BOGFIFNC_03874
tufB_1		Elongation factor Tu 2	2	2	1	1	4072	408	1		137	137	137		NFPFPEHC_01987		LGNPLPGC_02044
yycB		putative transporter YycB	2	2	1	1	3227	87	1		623	1178	900		NFPFPEHC_01116	BOGFIFNC_03131
group_184	soxR	Redox-sensitive transcriptional activator SoxR	2	2	1	1	3226	77	2		113	452	282		NFPFPEHC_01109	BOGFIFNC_02284
group_2023		hypothetical protein	2	2	1	1	4096	1	125		200	200	200			BOGFIFNC_00037	LGNPLPGC_02622
group_2024		hypothetical protein	2	2	1	1	3768	1	133		548	548	548			BOGFIFNC_00040	LGNPLPGC_02625
group_2025		hypothetical protein	2	2	1	1	3767	1	132		434	434	434			BOGFIFNC_00041	LGNPLPGC_02626
group_2026		hypothetical protein	2	2	1	1	3766	1	131		236	236	236			BOGFIFNC_00042	LGNPLPGC_02627
group_2027		hypothetical protein	2	2	1	1	3765	1	130		416	416	416			BOGFIFNC_00043	LGNPLPGC_02628
group_2028		hypothetical protein	2	2	1	1	3764	1	129		731	731	731			BOGFIFNC_00044	LGNPLPGC_02629
group_2029		Putative aminoglycoside phosphotransferase	2	2	1	1	1580	12	2		989	989	989			BOGFIFNC_00176	LGNPLPGC_03685
group_2030		hypothetical protein	2	2	1	1	1579	12	3		344	344	344			BOGFIFNC_00177	LGNPLPGC_03684
gpmA		2,3-bisphosphoglycerate-dependent phosphoglycerate mutase	2	2	1	1	1578	12	4		728	728	728			BOGFIFNC_00178	LGNPLPGC_03683
carC_1		Caffeyl-CoA reductase-Etf complex subunit CarC	2	2	1	1	1577	12	5		1160	1160	1160			BOGFIFNC_00179	LGNPLPGC_03682
gno		Gluconate 5-dehydrogenase	2	2	1	1	1576	12	6		767	767	767			BOGFIFNC_00180	LGNPLPGC_03681
prpR		Propionate catabolism operon regulatory protein	2	2	1	1	1575	12	7		1883	1883	1883			BOGFIFNC_00181	LGNPLPGC_03680
dmdB		3-methylmercaptopropionyl-CoA ligase	2	2	1	1	1574	12	17		1634	1634	1634			BOGFIFNC_00182	LGNPLPGC_03679
yjcH_1		Inner membrane protein YjcH	2	2	1	1	1573	12	16		311	311	311			BOGFIFNC_00183	LGNPLPGC_03678
group_2037	actP_1	Cation/acetate symporter ActP	2	2	1	1	1572	12	15		1652	1652	1652			BOGFIFNC_00184	LGNPLPGC_03677
group_2038		2-haloacrylate reductase	2	2	1	1	1571	12	14		986	986	986			BOGFIFNC_00185	LGNPLPGC_03676
calB_3		Coniferyl aldehyde dehydrogenase	2	2	1	1	1570	12	13		1445	1445	1445			BOGFIFNC_00186	LGNPLPGC_03675
group_2040		hypothetical protein	2	2	1	1	1569	12	12		893	893	893			BOGFIFNC_00187	LGNPLPGC_03674
cpo		Non-heme chloroperoxidase	2	2	1	1	1568	12	11		830	830	830			BOGFIFNC_00188	LGNPLPGC_03673
katA		Catalase	2	2	1	1	1567	12	10		1520	1520	1520			BOGFIFNC_00189	LGNPLPGC_03672
group_2043		hypothetical protein	2	2	1	1	1566	12	9		1043	1043	1043			BOGFIFNC_00190	LGNPLPGC_03671
hchA_1		Molecular chaperone Hsp31 and glyoxalase 3	2	2	1	1	1565	12	8		671	671	671			BOGFIFNC_00191	LGNPLPGC_03670
group_2045		hypothetical protein	2	2	1	1	4762	145	1		1430	1430	1430			BOGFIFNC_00220	LGNPLPGC_00602
iutA_1		Ferric aerobactin receptor	2	2	1	1	1416	190	1		2129	2129	2129			BOGFIFNC_00279	LGNPLPGC_00543
cirA_2		Colicin I receptor	2	2	1	1	4867	101	1		1832	1832	1832			BOGFIFNC_00325	LGNPLPGC_00497
rfbD		UDP-galactopyranose mutase	2	2	1	1	4890	51	1		1121	1121	1121			BOGFIFNC_00345	LGNPLPGC_00477
group_2049		hypothetical protein	2	2	1	1	4889	51	2		839	839	839			BOGFIFNC_00346	LGNPLPGC_00476
group_2050		hypothetical protein	2	2	1	1	1412	51	3		776	776	776			BOGFIFNC_00347	LGNPLPGC_00475
group_2051		hypothetical protein	2	2	1	1	1413	51	4		767	767	767			BOGFIFNC_00348	LGNPLPGC_00474
dinB1_2		DNA polymerase IV 1	2	2	1	1	1497	89	1		1298	1298	1298			BOGFIFNC_00358	LGNPLPGC_02949
lexA_2		LexA repressor	2	2	1	1	1498	89	2		494	494	494			BOGFIFNC_00359	LGNPLPGC_02950
group_2054		hypothetical protein	2	2	1	1	2622	144	1		218	218	218			BOGFIFNC_00380	LGNPLPGC_02971
group_2055		hypothetical protein	2	2	1	1	3779	59	3		1226	1226	1226			BOGFIFNC_00444	LGNPLPGC_03091
group_2056		hypothetical protein	2	2	1	1	3778	59	2		755	755	755			BOGFIFNC_00445	LGNPLPGC_03090
group_2057		hypothetical protein	2	2	1	1	3777	59	1		101	101	101			BOGFIFNC_00446	LGNPLPGC_03089
group_2058		hypothetical protein	2	2	1	1	3781	21	2		1949	1949	1949			BOGFIFNC_00481	LGNPLPGC_03054
group_2059		hypothetical protein	2	2	1	1	3790	21	3		1223	1223	1223			BOGFIFNC_00482	LGNPLPGC_03053
group_2060		hypothetical protein	2	2	1	1	3787	21	1		1181	1181	1181			BOGFIFNC_00484	LGNPLPGC_03051
group_2061		hypothetical protein	2	2	1	1	3783	184	1		848	848	848			BOGFIFNC_00486	LGNPLPGC_03049
group_2062		hypothetical protein	2	2	1	1	455	65	3		260	260	260			BOGFIFNC_00522	LGNPLPGC_00960
group_2063		hypothetical protein	2	2	1	1	454	65	2		827	827	827			BOGFIFNC_00523	LGNPLPGC_00961
group_2064	ohrR_3	Organic hydroperoxide resistance transcriptional regulator	2	2	1	1	1804	13	2		425	425	425			BOGFIFNC_00722	LGNPLPGC_03957
C1-hpah_4		p-hydroxyphenylacetate 3-hydroxylase, reductase component	2	2	1	1	1803	13	3		947	947	947			BOGFIFNC_00723	LGNPLPGC_03958
C2-hpah		p-hydroxyphenylacetate 3-hydroxylase, oxygenase component	2	2	1	1	1802	13	4		1268	1268	1268			BOGFIFNC_00724	LGNPLPGC_03959
yhjE_3		Inner membrane metabolite transport protein YhjE	2	2	1	1	1801	13	5		1373	1373	1373			BOGFIFNC_00725	LGNPLPGC_03960
davD_2		Glutarate-semialdehyde dehydrogenase DavD	2	2	1	1	1800	13	6		1448	1448	1448			BOGFIFNC_00726	LGNPLPGC_03961
hpcH		4-hydroxy-2-oxo-heptane-1,7-dioate aldolase	2	2	1	1	1799	13	7		800	800	800			BOGFIFNC_00727	LGNPLPGC_03962
hpcG		2-oxo-hept-4-ene-1,7-dioate hydratase	2	2	1	1	1798	13	8		803	803	803			BOGFIFNC_00728	LGNPLPGC_03963
hpcD_2		5-carboxymethyl-2-hydroxymuconate Delta-isomerase	2	2	1	1	1797	13	9		389	389	389			BOGFIFNC_00729	LGNPLPGC_03964
hpcB		3,4-dihydroxyphenylacetate 2,3-dioxygenase	2	2	1	1	1796	13	10		857	857	857			BOGFIFNC_00730	LGNPLPGC_03965
group_2073	betB_1	NAD/NADP-dependent betaine aldehyde dehydrogenase	2	2	1	1	1795	13	11		1460	1460	1460			BOGFIFNC_00731	LGNPLPGC_03966
hpcE_1		Homoprotocatechuate catabolism bifunctional isomerase/decarboxylase	2	2	1	1	1794	13	12		764	764	764			BOGFIFNC_00732	LGNPLPGC_03967
hpcE_2		Homoprotocatechuate catabolism bifunctional isomerase/decarboxylase	2	2	1	1	1793	13	13		659	659	659			BOGFIFNC_00733	LGNPLPGC_03968
btr_1		HTH-type transcriptional activator Btr	2	2	1	1	1792	13	14		887	887	887			BOGFIFNC_00734	LGNPLPGC_03969
group_2077	bcr_2	Bicyclomycin resistance protein	2	2	1	1	1791	13	15		1175	1175	1175			BOGFIFNC_00735	LGNPLPGC_03970
tyrS_2		Tyrosine--tRNA ligase	2	2	1	1	1790	13	16		1214	1214	1214			BOGFIFNC_00736	LGNPLPGC_03971
group_2079		hypothetical protein	2	2	1	1	1789	13	17		533	533	533			BOGFIFNC_00737	LGNPLPGC_03972
group_2080		hypothetical protein	2	2	1	1	1327	86	1		416	416	416			BOGFIFNC_00818	LGNPLPGC_01789
group_2081		hypothetical protein	2	2	1	1	1326	86	2		422	422	422			BOGFIFNC_00819	LGNPLPGC_01790
group_2082		ATP/GTP phosphatase	2	2	1	1	6	54	1		1109	1109	1109			BOGFIFNC_00822	LGNPLPGC_01793
group_2083		hypothetical protein	2	2	1	1	7	54	4		701	701	701			BOGFIFNC_00823	LGNPLPGC_01794
group_2084		hypothetical protein	2	2	1	1	8	54	3		284	284	284			BOGFIFNC_00824	LGNPLPGC_01795
eamA		putative amino-acid metabolite efflux pump	2	2	1	1	9	54	2		902	902	902			BOGFIFNC_00825	LGNPLPGC_01796
group_2086		hypothetical protein	2	2	1	1	174	140	1		608	608	608			BOGFIFNC_00878	LGNPLPGC_03593
group_2087		hypothetical protein	2	2	1	1	4626	16	8		326	326	326			BOGFIFNC_00908	LGNPLPGC_00880
group_2088		hypothetical protein	2	2	1	1	4625	16	7		383	383	383			BOGFIFNC_00909	LGNPLPGC_00879
group_2089		hypothetical protein	2	2	1	1	4624	16	6		485	485	485			BOGFIFNC_00910	LGNPLPGC_00878
group_2090		hypothetical protein	2	2	1	1	1428	88	2		1850	1850	1850			BOGFIFNC_00957	LGNPLPGC_00831
group_2091		hypothetical protein	2	2	1	1	1429	88	1		2435	2435	2435			BOGFIFNC_00958	LGNPLPGC_00830
group_2093		hypothetical protein	2	2	1	1	4444	91	1		464	464	464			BOGFIFNC_01068	LGNPLPGC_01156
group_2094		hypothetical protein	2	2	1	1	4443	91	2		632	632	632			BOGFIFNC_01069	LGNPLPGC_01157
group_2095		hypothetical protein	2	2	1	1	1455	168	1		2171	2171	2171			BOGFIFNC_01097	LGNPLPGC_01185
fcuA_1		Ferrichrome receptor FcuA	2	2	1	1	4377	183	1		2255	2255	2255			BOGFIFNC_01121	LGNPLPGC_01209
group_2097		hypothetical protein	2	2	1	1	104	180	1		356	356	356			BOGFIFNC_01140	LGNPLPGC_00255
group_2098		hypothetical protein	2	2	1	1	1082	52	1		641	641	641			BOGFIFNC_01162	LGNPLPGC_00233
recF_1		DNA replication and repair protein RecF	2	2	1	1	1083	52	4		1544	1544	1544			BOGFIFNC_01163	LGNPLPGC_00232
group_2100		hypothetical protein	2	2	1	1	1084	52	3		947	947	947			BOGFIFNC_01164	LGNPLPGC_00231
group_2101		hypothetical protein	2	2	1	1	821	172	1		350	350	350			BOGFIFNC_01271	LGNPLPGC_02721
group_2102		hypothetical protein	2	2	1	1	749	105	1		344	344	344			BOGFIFNC_01288	LGNPLPGC_02738
group_2103		hypothetical protein	2	2	1	1	3002	1	291		659	659	659			BOGFIFNC_01292	LGNPLPGC_03039
group_2104		hypothetical protein	2	2	1	1	3003	1	292		938	938	938			BOGFIFNC_01293	LGNPLPGC_03038
group_2106		hypothetical protein	2	2	1	1	4184	1	111		377	377	377			BOGFIFNC_02036	LGNPLPGC_00320
prtR_1		HTH-type transcriptional regulator PrtR	2	2	1	1	3006	1	295		743	743	743			BOGFIFNC_01296	LGNPLPGC_02152
group_2108		hypothetical protein	2	2	1	1	3007	1	296		185	185	185			BOGFIFNC_01297	LGNPLPGC_02153
group_2109		hypothetical protein	2	2	1	1	3008	1	297		266	266	266			BOGFIFNC_01298	LGNPLPGC_02154
group_2110		hypothetical protein	2	2	1	1	4244	1	300		743	743	743			BOGFIFNC_01301	LGNPLPGC_02157
group_2111		hypothetical protein	2	2	1	1	4247	1	100		395	395	395			BOGFIFNC_01304	LGNPLPGC_02160
rusA		Crossover junction endodeoxyribonuclease RusA	2	2	1	1	4248	1	99		506	506	506			BOGFIFNC_01305	LGNPLPGC_02161
group_2113		hypothetical protein	2	2	1	1	4249	1	98		404	404	404			BOGFIFNC_01306	LGNPLPGC_02162
group_2114		hypothetical protein	2	2	1	1	4250	1	97		341	341	341			BOGFIFNC_01307	LGNPLPGC_02163
group_2115		hypothetical protein	2	2	1	1	4251	1	96		272	272	272			BOGFIFNC_01308	LGNPLPGC_02164
group_2116		hypothetical protein	2	2	1	1	4252	1	95		422	422	422			BOGFIFNC_01309	LGNPLPGC_02165
group_2117		hypothetical protein	2	2	1	1	4253	1	94		203	203	203			BOGFIFNC_01310	LGNPLPGC_02166
group_2118		hypothetical protein	2	2	1	1	4254	1	93		203	203	203			BOGFIFNC_01311	LGNPLPGC_02167
group_2119		hypothetical protein	2	2	1	1	4255	1	92		323	323	323			BOGFIFNC_01312	LGNPLPGC_02168
group_2120		hypothetical protein	2	2	1	1	4256	1	91		230	230	230			BOGFIFNC_01313	LGNPLPGC_02169
group_2121		hypothetical protein	2	2	1	1	4257	1	90		1643	1643	1643			BOGFIFNC_01314	LGNPLPGC_02170
group_2122		hypothetical protein	2	2	1	1	4258	1	89		485	485	485			BOGFIFNC_01315	LGNPLPGC_02171
group_2123		hypothetical protein	2	2	1	1	4259	1	88		623	623	623			BOGFIFNC_01316	LGNPLPGC_02172
group_2124		hypothetical protein	2	2	1	1	4260	1	87		899	899	899			BOGFIFNC_01317	LGNPLPGC_02173
group_2125		hypothetical protein	2	2	1	1	4261	1	86		560	560	560			BOGFIFNC_01318	LGNPLPGC_02174
group_2126		hypothetical protein	2	2	1	1	4262	1	85		2078	2078	2078			BOGFIFNC_01319	LGNPLPGC_02175
group_2127		hypothetical protein	2	2	1	1	4263	1	84		452	452	452			BOGFIFNC_01320	LGNPLPGC_02176
group_2128		hypothetical protein	2	2	1	1	4264	1	83		395	395	395			BOGFIFNC_01321	LGNPLPGC_02177
group_2129		hypothetical protein	2	2	1	1	4265	1	82		1991	1991	1991			BOGFIFNC_01322	LGNPLPGC_02178
group_2130		hypothetical protein	2	2	1	1	4266	1	81		2630	2630	2630			BOGFIFNC_01323	LGNPLPGC_02179
group_2131		hypothetical protein	2	2	1	1	4267	1	80		2525	2525	2525			BOGFIFNC_01324	LGNPLPGC_02180
group_2132		hypothetical protein	2	2	1	1	4268	1	79		302	302	302			BOGFIFNC_01325	LGNPLPGC_02181
group_2133		hypothetical protein	2	2	1	1	4269	1	78		191	191	191			BOGFIFNC_01326	LGNPLPGC_02182
group_2134		hypothetical protein	2	2	1	1	4270	1	77		428	428	428			BOGFIFNC_01327	LGNPLPGC_02183
group_2135		hypothetical protein	2	2	1	1	4271	1	76		200	200	200			BOGFIFNC_01328	LGNPLPGC_02184
group_2136		hypothetical protein	2	2	1	1	4272	1	75		188	188	188			BOGFIFNC_01329	LGNPLPGC_02185
group_2137		hypothetical protein	2	2	1	1	4273	1	74		314	314	314			BOGFIFNC_01330	LGNPLPGC_02186
group_2138		hypothetical protein	2	2	1	1	4274	1	73		1658	1658	1658			BOGFIFNC_01331	LGNPLPGC_02187
group_2139		hypothetical protein	2	2	1	1	4275	1	72		2555	2555	2555			BOGFIFNC_01332	LGNPLPGC_02188
rrrD_1		Lysozyme RrrD	2	2	1	1	4278	1	69		554	554	554			BOGFIFNC_01335	LGNPLPGC_02191
group_2141		hypothetical protein	2	2	1	1	4279	1	68		191	191	191			BOGFIFNC_01336	LGNPLPGC_02192
group_2143		hypothetical protein	2	2	1	1	2911	173	1	Hypothetical protein with no hits to refseq/uniprot/clusters/cdd/tigrfams/pfam overlapping another protein with hits	146	146	146			BOGFIFNC_01345	LGNPLPGC_02201
group_2144		hypothetical protein	2	2	1	1	2858	191	1		656	656	656			BOGFIFNC_01399	LGNPLPGC_02255
shlB_1		Hemolysin transporter protein ShlB	2	2	1	1	2844	25	2		1757	1757	1757			BOGFIFNC_01413	LGNPLPGC_02269
cdiA2_1		tRNA nuclease CdiA-2	2	2	1	1	2843	25	3		11171	11171	11171			BOGFIFNC_01414	LGNPLPGC_02270
group_2147		hypothetical protein	2	2	1	1	2842	25	9		449	449	449			BOGFIFNC_01415	LGNPLPGC_02271
group_2148		hypothetical protein	2	2	1	1	2841	25	8		1142	1142	1142			BOGFIFNC_01416	LGNPLPGC_02272
group_2149		hypothetical protein	2	2	1	1	2840	25	7		554	554	554			BOGFIFNC_01417	LGNPLPGC_02273
group_2150		hypothetical protein	2	2	1	1	2839	25	6		323	323	323			BOGFIFNC_01418	LGNPLPGC_02274
group_2151		hypothetical protein	2	2	1	1	2838	25	5		908	908	908			BOGFIFNC_01419	LGNPLPGC_02275
group_2152		hypothetical protein	2	2	1	1	2837	25	4		659	659	659			BOGFIFNC_01420	LGNPLPGC_02276
group_2153		hypothetical protein	2	2	1	15	3	70	2		290	290	290			BOGFIFNC_01472	LGNPLPGC_02947
group_2154		hypothetical protein	2	2	1	15	2	70	3	Hypothetical protein with no hits to refseq/uniprot/clusters/cdd/tigrfams/pfam overlapping another protein with hits	437	437	437			BOGFIFNC_01473	LGNPLPGC_02948
group_2156	dcyD	D-cysteine desulfhydrase	2	2	1	1	3774	143	1		881	881	881			BOGFIFNC_01485	LGNPLPGC_03342
group_2157		hypothetical protein	2	2	1	1	3775	156	1		170	170	170			BOGFIFNC_01487	LGNPLPGC_03344
group_2158		hypothetical protein	2	2	1	1	4010	7	4		458	458	458			BOGFIFNC_01564	LGNPLPGC_01994
group_2159		hypothetical protein	2	2	1	1	4022	7	3		461	461	461			BOGFIFNC_01565	LGNPLPGC_01993
group_2160		hypothetical protein	2	2	1	1	4023	7	2		347	347	347			BOGFIFNC_01566	LGNPLPGC_01992
group_2161		hypothetical protein	2	2	1	1	3981	127	1		470	470	470			BOGFIFNC_01577	LGNPLPGC_01981
group_2162		hypothetical protein	2	2	1	1	2431	107	1		446	446	446			BOGFIFNC_01618	LGNPLPGC_01940
aarA		Rhomboid protease AarA	2	2	1	1	2485	152	1		809	809	809			BOGFIFNC_01640	LGNPLPGC_01918
group_2164		hypothetical protein	2	2	1	1	3041	158	1		626	626	626			BOGFIFNC_01708	LGNPLPGC_03292
fhuE_2		FhuE receptor	2	2	1	1	3106	85	1		1109	1109	1109			BOGFIFNC_01719	LGNPLPGC_03303
fhuE_3		FhuE receptor	2	2	1	1	3105	85	2		962	962	962			BOGFIFNC_01720	LGNPLPGC_03304
group_2167		hypothetical protein	2	2	1	1	3769	195	1		782	782	782			BOGFIFNC_01761	LGNPLPGC_02566
group_2168		Trans-3-hydroxy-L-proline dehydratase	2	2	1	1	1613	20	13		1040	1040	1040			BOGFIFNC_01763	LGNPLPGC_03103
puuC		Aldehyde dehydrogenase PuuC	2	2	1	1	1614	20	11		1478	1478	1478			BOGFIFNC_01764	LGNPLPGC_03104
ybhS_2		Inner membrane transport permease YbhS	2	2	1	1	3100	82	2		587	1124	855	DEAGEACF_03185	NFPFPEHC_00713
group_2170		hypothetical protein	2	2	1	1	1615	20	10		1259	1259	1259			BOGFIFNC_01765	LGNPLPGC_03105
group_2171		hypothetical protein	2	2	1	1	1616	20	9		689	689	689			BOGFIFNC_01766	LGNPLPGC_03106
puuB_5		Gamma-glutamylputrescine oxidoreductase	2	2	1	1	1617	20	8		1373	1373	1373			BOGFIFNC_01767	LGNPLPGC_03107
ethR		HTH-type transcriptional regulator EthR	2	2	1	1	1618	20	7		605	605	605			BOGFIFNC_01768	LGNPLPGC_03108
group_2174		Putative trans-acting enoyl reductase	2	2	1	1	1619	20	6		1247	1247	1247			BOGFIFNC_01769	LGNPLPGC_03109
pao		Pseudooxynicotine oxidase	2	2	1	1	1620	20	5		1307	1307	1307			BOGFIFNC_01770	LGNPLPGC_03110
group_2176		Baeyer-Villiger monooxygenase	2	2	1	1	1621	20	4		1541	1541	1541			BOGFIFNC_01771	LGNPLPGC_03111
group_2177		Monoacylglycerol lipase	2	2	1	1	1622	20	3		914	914	914			BOGFIFNC_01772	LGNPLPGC_03112
oprM_2		Outer membrane protein OprM	2	2	1	1	1623	20	2		1070	1070	1070			BOGFIFNC_01773	LGNPLPGC_03113
arpC_2		Antibiotic efflux pump outer membrane protein ArpC	2	2	1	1	1624	20	1		278	278	278			BOGFIFNC_01774	LGNPLPGC_03114
group_2180		hypothetical protein	2	2	1	1	1712	118	1		923	923	923			BOGFIFNC_01781	LGNPLPGC_03121
group_2181	pgrR_4	HTH-type transcriptional regulator PgrR	2	2	1	1	1607	9	4		899	899	899			BOGFIFNC_01783	LGNPLPGC_03123
group_2182		hypothetical protein	2	2	1	1	1608	9	5		926	926	926			BOGFIFNC_01784	LGNPLPGC_03124
group_2183		hypothetical protein	2	2	1	1	1609	9	6		296	296	296			BOGFIFNC_01785	LGNPLPGC_03125
group_2185		hypothetical protein	2	2	1	1	1733	9	16		140	140	140			BOGFIFNC_01788	LGNPLPGC_03128
group_2186		hypothetical protein	2	2	1	1	1734	9	15		494	494	494			BOGFIFNC_01789	LGNPLPGC_03129
group_2187		hypothetical protein	2	2	1	1	1735	9	14		875	875	875			BOGFIFNC_01790	LGNPLPGC_03130
group_2188		hypothetical protein	2	2	1	1	1736	9	13		590	590	590			BOGFIFNC_01791	LGNPLPGC_03131
group_2189		hypothetical protein	2	2	1	1	1737	9	12		695	695	695			BOGFIFNC_01792	LGNPLPGC_03132
group_2190		hypothetical protein	2	2	1	1	1738	9	11		746	746	746			BOGFIFNC_01793	LGNPLPGC_03133
group_2191		hypothetical protein	2	2	1	1	1739	9	10		593	593	593			BOGFIFNC_01794	LGNPLPGC_03134
group_2192		hypothetical protein	2	2	1	1	1557	6	46		284	284	284			BOGFIFNC_01832	LGNPLPGC_01380
group_2193		hypothetical protein	2	2	1	1	1556	6	47		743	743	743			BOGFIFNC_01833	LGNPLPGC_01381
group_2194		hypothetical protein	2	2	1	1	1555	6	48		275	275	275			BOGFIFNC_01834	LGNPLPGC_01382
group_2195		hypothetical protein	2	2	1	1	1554	6	49		2150	2150	2150			BOGFIFNC_01835	LGNPLPGC_01383
group_2196		hypothetical protein	2	2	1	1	1553	6	50		755	755	755			BOGFIFNC_01836	LGNPLPGC_01384
group_2197		hypothetical protein	2	2	1	1	1552	6	51		674	674	674			BOGFIFNC_01837	LGNPLPGC_01385
group_2198		hypothetical protein	2	2	1	1	1551	6	52		245	245	245			BOGFIFNC_01838	LGNPLPGC_01386
group_2199		hypothetical protein	2	2	1	1	1550	6	53		362	362	362			BOGFIFNC_01839	LGNPLPGC_01387
group_2200		hypothetical protein	2	2	1	1	1549	6	54		212	212	212			BOGFIFNC_01840	LGNPLPGC_01388
group_2201		hypothetical protein	2	2	1	1	1548	6	43		230	230	230			BOGFIFNC_01841	LGNPLPGC_01389
group_2202		hypothetical protein	2	2	1	1	1547	6	42		503	503	503			BOGFIFNC_01842	LGNPLPGC_01390
hupB_1		DNA-binding protein HU-beta	2	2	1	1	1546	6	41		308	308	308			BOGFIFNC_01843	LGNPLPGC_01391
group_2204		hypothetical protein	2	2	1	1	1545	6	40		149	149	149			BOGFIFNC_01844	LGNPLPGC_01392
group_2205		hypothetical protein	2	2	1	1	1544	6	39		203	203	203			BOGFIFNC_01845	LGNPLPGC_01393
group_2206		hypothetical protein	2	2	1	1	1543	6	38		431	431	431			BOGFIFNC_01846	LGNPLPGC_01394
group_2207		hypothetical protein	2	2	1	1	1542	6	37		440	440	440			BOGFIFNC_01847	LGNPLPGC_01395
group_2208		hypothetical protein	2	2	1	1	1541	6	36		434	434	434			BOGFIFNC_01848	LGNPLPGC_01396
group_2209		hypothetical protein	2	2	1	1	1540	6	35		500	500	500			BOGFIFNC_01849	LGNPLPGC_01397
group_2210		hypothetical protein	2	2	1	1	1539	6	34		359	359	359			BOGFIFNC_01850	LGNPLPGC_01398
group_2211		hypothetical protein	2	2	1	1	1538	6	33		341	341	341			BOGFIFNC_01851	LGNPLPGC_01399
group_2212		hypothetical protein	2	2	1	1	1537	6	32		311	311	311			BOGFIFNC_01852	LGNPLPGC_01400
group_2213		hypothetical protein	2	2	1	1	1536	6	31		548	548	548			BOGFIFNC_01853	LGNPLPGC_01401
group_2214		hypothetical protein	2	2	1	1	1506	6	30		1559	1559	1559			BOGFIFNC_01854	LGNPLPGC_01402
group_2215		hypothetical protein	2	2	1	1	1507	6	29		431	431	431			BOGFIFNC_01855	LGNPLPGC_01403
group_2216		hypothetical protein	2	2	1	1	1508	6	28		335	335	335			BOGFIFNC_01856	LGNPLPGC_01404
group_2217		hypothetical protein	2	2	1	1	1509	6	27		767	767	767			BOGFIFNC_01857	LGNPLPGC_01405
dpnM_1		Modification methylase DpnIIA	2	2	1	1	1510	6	26		767	767	767			BOGFIFNC_01858	LGNPLPGC_01406
group_2219		hypothetical protein	2	2	1	1	1511	6	25		1592	1592	1592			BOGFIFNC_01859	LGNPLPGC_01407
group_2220		hypothetical protein	2	2	1	1	1512	6	24		1313	1313	1313			BOGFIFNC_01860	LGNPLPGC_01408
group_2221		hypothetical protein	2	2	1	1	1513	6	23		476	476	476			BOGFIFNC_01861	LGNPLPGC_01409
group_2222		hypothetical protein	2	2	1	1	1514	6	22		1061	1061	1061			BOGFIFNC_01862	LGNPLPGC_01410
group_2223		hypothetical protein	2	2	1	1	1515	6	21		425	425	425			BOGFIFNC_01863	LGNPLPGC_01411
group_2224		hypothetical protein	2	2	1	1	1516	6	20		932	932	932			BOGFIFNC_01864	LGNPLPGC_01412
group_2225		hypothetical protein	2	2	1	1	1517	6	19		434	434	434			BOGFIFNC_01865	LGNPLPGC_01413
group_2226		hypothetical protein	2	2	1	1	1518	6	18		590	590	590			BOGFIFNC_01866	LGNPLPGC_01414
group_2227		hypothetical protein	2	2	1	1	1519	6	17		347	347	347			BOGFIFNC_01867	LGNPLPGC_01415
group_2228		hypothetical protein	2	2	1	1	1520	6	16		1955	1955	1955			BOGFIFNC_01868	LGNPLPGC_01416
group_2229		hypothetical protein	2	2	1	1	1521	6	15		1061	1061	1061			BOGFIFNC_01869	LGNPLPGC_01417
group_2230		hypothetical protein	2	2	1	1	1522	6	14		809	809	809			BOGFIFNC_01870	LGNPLPGC_01418
group_2231		hypothetical protein	2	2	1	1	1523	6	13		377	377	377			BOGFIFNC_01871	LGNPLPGC_01419
group_2232		hypothetical protein	2	2	1	1	1524	6	12		341	341	341			BOGFIFNC_01872	LGNPLPGC_01420
group_2233		hypothetical protein	2	2	1	1	1525	6	11		209	209	209			BOGFIFNC_01873	LGNPLPGC_01421
group_2234		hypothetical protein	2	2	1	1	1526	6	10		275	275	275			BOGFIFNC_01874	LGNPLPGC_01422
group_2235		hypothetical protein	2	2	1	1	1527	6	9		1817	1817	1817			BOGFIFNC_01875	LGNPLPGC_01423
group_2236		hypothetical protein	2	2	1	1	1528	6	8		590	590	590			BOGFIFNC_01876	LGNPLPGC_01424
group_2237		hypothetical protein	2	2	1	1	1529	6	7		1175	1175	1175			BOGFIFNC_01877	LGNPLPGC_01425
group_2238		hypothetical protein	2	2	1	1	1530	6	6		1055	1055	1055			BOGFIFNC_01878	LGNPLPGC_01426
group_2239		hypothetical protein	2	2	1	1	1531	6	5		485	485	485			BOGFIFNC_01879	LGNPLPGC_01427
group_2240		hypothetical protein	2	2	1	1	1532	6	4		362	362	362			BOGFIFNC_01880	LGNPLPGC_01428
group_2241		hypothetical protein	2	2	1	1	1533	6	3		1046	1046	1046			BOGFIFNC_01881	LGNPLPGC_01429
group_2242		hypothetical protein	2	2	1	1	1534	6	2		536	536	536			BOGFIFNC_01882	LGNPLPGC_01430
group_2243		hypothetical protein	2	2	1	1	1535	6	1		1538	1538	1538			BOGFIFNC_01883	LGNPLPGC_01431
mopR		Phenol regulator MopR	2	2	1	1	3278	29	2		1670	1670	1670			BOGFIFNC_01908	LGNPLPGC_02933
group_2245		hypothetical protein	2	2	1	1	3277	29	3		287	287	287			BOGFIFNC_01909	LGNPLPGC_02934
mphL		Phenol hydroxylase P1 protein	2	2	1	1	3276	29	4		998	998	998			BOGFIFNC_01910	LGNPLPGC_02935
dmpM		Phenol hydroxylase P2 protein	2	2	1	1	3275	29	5		266	266	266			BOGFIFNC_01911	LGNPLPGC_02936
tmoA		Toluene-4-monooxygenase system protein A	2	2	1	1	3274	29	6		1526	1526	1526			BOGFIFNC_01912	LGNPLPGC_02937
group_2249		hypothetical protein	2	2	1	1	3273	29	7		362	362	362			BOGFIFNC_01913	LGNPLPGC_02938
mphP		Phenol hydroxylase P5 protein	2	2	1	1	3272	29	8		1061	1061	1061			BOGFIFNC_01914	LGNPLPGC_02939
group_2251		hypothetical protein	2	2	1	1	3271	29	1		881	881	881			BOGFIFNC_01915	LGNPLPGC_02940
group_2252		hypothetical protein	2	2	1	1	1465	63	1		983	983	983			BOGFIFNC_01975	LGNPLPGC_00259
group_2253		hypothetical protein	2	2	1	1	4318	174	1		1070	1070	1070			BOGFIFNC_02010	LGNPLPGC_00294
intA		Prophage integrase IntA	2	2	1	1	4174	1	101		1250	1250	1250			BOGFIFNC_02026	LGNPLPGC_00310
group_2255		hypothetical protein	2	2	1	1	4175	1	102		176	176	176			BOGFIFNC_02027	LGNPLPGC_00311
group_2256		hypothetical protein	2	2	1	1	4176	1	103		224	224	224			BOGFIFNC_02028	LGNPLPGC_00312
group_2257		hypothetical protein	2	2	1	1	4179	1	106		608	608	608			BOGFIFNC_02031	LGNPLPGC_00315
group_2258		hypothetical protein	2	2	1	1	4180	1	107		758	758	758			BOGFIFNC_02032	LGNPLPGC_00316
group_2259		hypothetical protein	2	2	1	1	4181	1	108		1061	1061	1061			BOGFIFNC_02033	LGNPLPGC_00317
group_2260		hypothetical protein	2	2	1	1	4182	1	109		215	215	215			BOGFIFNC_02034	LGNPLPGC_00318
group_2261		hypothetical protein	2	2	1	1	4185	1	112		209	209	209			BOGFIFNC_02037	LGNPLPGC_00321
group_2262		hypothetical protein	2	2	1	1	4186	1	113		278	278	278			BOGFIFNC_02038	LGNPLPGC_00322
group_2263		hypothetical protein	2	2	1	1	4187	1	114		329	329	329			BOGFIFNC_02039	LGNPLPGC_00323
group_2264		hypothetical protein	2	2	1	1	4240	1	288		167	167	167			BOGFIFNC_02044	LGNPLPGC_00328
group_2265		hypothetical protein	2	2	1	1	4239	1	287		893	893	893			BOGFIFNC_02045	LGNPLPGC_00329
group_2266	dnaB_2	Replicative DNA helicase	2	2	1	1	4238	1	286		1325	1325	1325			BOGFIFNC_02046	LGNPLPGC_00330
rsrIM		Modification methylase RsrI	2	2	1	1	4237	1	285		761	761	761			BOGFIFNC_02047	LGNPLPGC_00331
group_2268		hypothetical protein	2	2	1	1	4236	1	284		242	242	242			BOGFIFNC_02048	LGNPLPGC_00332
group_2269		hypothetical protein	2	2	1	1	4235	1	283		176	176	176			BOGFIFNC_02049	LGNPLPGC_00333
group_2270		hypothetical protein	2	2	1	1	4234	1	282		305	305	305			BOGFIFNC_02050	LGNPLPGC_00334
group_2271		hypothetical protein	2	2	1	1	4233	1	281		149	149	149			BOGFIFNC_02051	LGNPLPGC_00335
group_2272		hypothetical protein	2	2	1	1	4232	1	280		380	380	380			BOGFIFNC_02052	LGNPLPGC_00336
group_2273		hypothetical protein	2	2	1	1	4231	1	279		365	365	365			BOGFIFNC_02053	LGNPLPGC_00337
group_2274		hypothetical protein	2	2	1	1	4230	1	278		500	500	500			BOGFIFNC_02054	LGNPLPGC_00338
group_2275		hypothetical protein	2	2	1	1	4229	1	277		308	308	308			BOGFIFNC_02055	LGNPLPGC_00339
group_2276		hypothetical protein	2	2	1	1	4228	1	276		158	158	158			BOGFIFNC_02056	LGNPLPGC_00340
group_2277		hypothetical protein	2	2	1	1	4227	1	275		569	569	569			BOGFIFNC_02057	LGNPLPGC_00341
group_2278		hypothetical protein	2	2	1	1	4226	1	274		428	428	428			BOGFIFNC_02058	LGNPLPGC_00342
group_2279		hypothetical protein	2	2	1	1	4225	1	273		560	560	560			BOGFIFNC_02059	LGNPLPGC_00343
group_2280		hypothetical protein	2	2	1	1	4224	1	272		242	242	242			BOGFIFNC_02060	LGNPLPGC_00344
dpnM_2		Modification methylase DpnIIA	2	2	1	1	4223	1	271		770	770	770			BOGFIFNC_02061	LGNPLPGC_00345
group_2282		hypothetical protein	2	2	1	1	4222	1	270		176	176	176			BOGFIFNC_02062	LGNPLPGC_00346
group_2283		hypothetical protein	2	2	1	1	4221	1	269		233	233	233			BOGFIFNC_02063	LGNPLPGC_00347
group_2284		hypothetical protein	2	2	1	1	4220	1	268		335	335	335			BOGFIFNC_02064	LGNPLPGC_00348
group_2285		hypothetical protein	2	2	1	1	4219	1	267		479	479	479			BOGFIFNC_02065	LGNPLPGC_00349
group_2286		hypothetical protein	2	2	1	1	4218	1	266		218	218	218			BOGFIFNC_02066	LGNPLPGC_00350
group_2287		hypothetical protein	2	2	1	1	4217	1	265		341	341	341			BOGFIFNC_02067	LGNPLPGC_00351
group_2288		hypothetical protein	2	2	1	1	4216	1	264		338	338	338			BOGFIFNC_02068	LGNPLPGC_00352
group_2289		hypothetical protein	2	2	1	1	4215	1	263		236	236	236			BOGFIFNC_02069	LGNPLPGC_00353
group_2290		hypothetical protein	2	2	1	1	4214	1	262		1742	1742	1742			BOGFIFNC_02070	LGNPLPGC_00354
group_2291		hypothetical protein	2	2	1	1	4213	1	261		236	236	236			BOGFIFNC_02071	LGNPLPGC_00355
group_2292		hypothetical protein	2	2	1	1	4212	1	260		1241	1241	1241			BOGFIFNC_02072	LGNPLPGC_00356
group_2293		hypothetical protein	2	2	1	1	4211	1	259		413	413	413			BOGFIFNC_02073	LGNPLPGC_00357
clpP_1		ATP-dependent Clp protease proteolytic subunit	2	2	1	1	4210	1	258		869	869	869			BOGFIFNC_02074	LGNPLPGC_00358
group_2295		hypothetical protein	2	2	1	1	4209	1	257		1178	1178	1178			BOGFIFNC_02075	LGNPLPGC_00359
group_2296		hypothetical protein	2	2	1	1	4208	1	256		308	308	308			BOGFIFNC_02076	LGNPLPGC_00360
group_2297		hypothetical protein	2	2	1	1	4207	1	255		458	458	458			BOGFIFNC_02077	LGNPLPGC_00361
group_2298		hypothetical protein	2	2	1	1	4206	1	254		344	344	344			BOGFIFNC_02078	LGNPLPGC_00362
group_2299		hypothetical protein	2	2	1	1	4205	1	253		458	458	458			BOGFIFNC_02079	LGNPLPGC_00363
group_2300		hypothetical protein	2	2	1	1	4204	1	252		368	368	368			BOGFIFNC_02080	LGNPLPGC_00364
group_2301		hypothetical protein	2	2	1	1	4203	1	251		467	467	467			BOGFIFNC_02081	LGNPLPGC_00365
group_2302		hypothetical protein	2	2	1	1	4202	1	250		461	461	461			BOGFIFNC_02082	LGNPLPGC_00366
group_2303		hypothetical protein	2	2	1	1	4201	1	249		509	509	509			BOGFIFNC_02083	LGNPLPGC_00367
group_2304		hypothetical protein	2	2	1	1	4200	1	248		3584	3584	3584			BOGFIFNC_02084	LGNPLPGC_00368
hicB		Antitoxin HicB	2	2	1	1	4199	1	247		419	419	419			BOGFIFNC_02085	LGNPLPGC_00369
group_2306		hypothetical protein	2	2	1	1	4198	1	246		344	344	344			BOGFIFNC_02086	LGNPLPGC_00370
group_2307		hypothetical protein	2	2	1	1	4197	1	245		356	356	356			BOGFIFNC_02087	LGNPLPGC_00371
group_2308		hypothetical protein	2	2	1	1	4196	1	244		698	698	698			BOGFIFNC_02088	LGNPLPGC_00372
group_2309		hypothetical protein	2	2	1	1	4195	1	243		170	170	170			BOGFIFNC_02089	LGNPLPGC_00373
group_2310		hypothetical protein	2	2	1	1	4194	1	242		755	755	755			BOGFIFNC_02090	LGNPLPGC_00374
group_2311		hypothetical protein	2	2	1	1	4193	1	241		659	659	659			BOGFIFNC_02091	LGNPLPGC_00375
group_2312		hypothetical protein	2	2	1	1	4192	1	240		266	266	266			BOGFIFNC_02092	LGNPLPGC_00376
group_2313		hypothetical protein	2	2	1	1	4191	1	239		461	461	461			BOGFIFNC_02093	LGNPLPGC_00377
group_2314		hypothetical protein	2	2	1	1	961	49	3		284	284	284			BOGFIFNC_02118	LGNPLPGC_03716
group_2315		hypothetical protein	2	2	1	1	960	49	4		857	857	857			BOGFIFNC_02119	LGNPLPGC_03715
group_2316		hypothetical protein	2	2	1	1	959	49	2		371	371	371			BOGFIFNC_02120	LGNPLPGC_03714
rppH_2		RNA pyrophosphohydrolase	2	2	1	1	958	49	1		500	500	500			BOGFIFNC_02121	LGNPLPGC_03713
group_2318		hypothetical protein	2	2	1	1	928	177	1		266	266	266			BOGFIFNC_02123	LGNPLPGC_03711
group_2319		hypothetical protein	2	2	1	1	54	3	3		197	197	197			BOGFIFNC_02212	LGNPLPGC_03796
group_2320		hypothetical protein	2	2	1	1	55	3	4		473	473	473			BOGFIFNC_02213	LGNPLPGC_03795
group_2321		Glycyl-glycine endopeptidase ALE-1	2	2	1	1	56	3	5		2396	2396	2396			BOGFIFNC_02214	LGNPLPGC_03794
group_2322		hypothetical protein	2	2	1	1	57	3	6		536	536	536			BOGFIFNC_02215	LGNPLPGC_03793
group_2323		hypothetical protein	2	2	1	1	4976	120	1		1478	1478	1478			BOGFIFNC_02255	LGNPLPGC_03523
group_2324		hypothetical protein	2	2	1	1	1410	50	1		917	917	917			BOGFIFNC_02279	LGNPLPGC_03547
yejK		Nucleoid-associated protein YejK	2	2	1	1	1409	50	2		1205	1205	1205			BOGFIFNC_02280	LGNPLPGC_03548
group_2326		hypothetical protein	2	2	1	1	1408	50	4		1265	1265	1265			BOGFIFNC_02281	LGNPLPGC_03549
group_2327		hypothetical protein	2	2	1	1	1407	50	3		203	203	203			BOGFIFNC_02282	LGNPLPGC_03550
group_2328		hypothetical protein	2	2	1	1	3490	56	1		1172	1172	1172			BOGFIFNC_02313	LGNPLPGC_02779
group_2329		hypothetical protein	2	2	1	1	3489	56	3		209	209	209			BOGFIFNC_02314	LGNPLPGC_02778
group_2330		hypothetical protein	2	2	1	1	3225	56	2		1226	1226	1226			BOGFIFNC_02315	LGNPLPGC_02777
group_2331		hypothetical protein	2	2	1	1	3196	8	4		1085	1085	1085			BOGFIFNC_02348	LGNPLPGC_02744
novN		Decarbamoylnovobiocin carbamoyltransferase	2	2	1	1	3195	8	3		1832	1832	1832			BOGFIFNC_02349	LGNPLPGC_02743
rhtB_5		Homoserine/homoserine lactone efflux protein	2	2	1	1	3194	8	2		620	620	620			BOGFIFNC_02350	LGNPLPGC_02742
group_2334		hypothetical protein	2	2	1	1	3193	8	1		2213	2213	2213			BOGFIFNC_02351	LGNPLPGC_02741
group_2335		hypothetical protein	2	2	1	1	2151	171	1		605	605	605			BOGFIFNC_02382	LGNPLPGC_01581
group_2336		hypothetical protein	2	2	1	1	2173	129	1		440	440	440			BOGFIFNC_02391	LGNPLPGC_01590
recD_2		RecBCD enzyme subunit RecD	2	2	1	1	2125	41	3		3227	3227	3227			BOGFIFNC_02406	LGNPLPGC_01605
group_2338		hypothetical protein	2	2	1	1	2124	41	4		440	440	440			BOGFIFNC_02407	LGNPLPGC_01606
group_2339		hypothetical protein	2	2	1	1	2123	41	5		446	446	446			BOGFIFNC_02408	LGNPLPGC_01607
group_2340		hypothetical protein	2	2	1	1	2114	41	6		491	491	491			BOGFIFNC_02409	LGNPLPGC_01608
rhsC_1		Putative deoxyribonuclease RhsC	2	2	1	1	2115	41	2		4772	4772	4772			BOGFIFNC_02410	LGNPLPGC_01609
group_2342	vgrG1_2	Actin cross-linking toxin VgrG1	2	2	1	1	2116	41	1		3119	3119	3119			BOGFIFNC_02411	LGNPLPGC_01610
group_2343		hypothetical protein	2	2	1	1	2121	42	3		1259	1259	1259			BOGFIFNC_02413	LGNPLPGC_01612
group_2344		hypothetical protein	2	2	1	1	2120	42	4		296	296	296			BOGFIFNC_02414	LGNPLPGC_01613
group_2345		hypothetical protein	2	2	1	1	2119	42	5		752	752	752			BOGFIFNC_02415	LGNPLPGC_01614
group_2346		hypothetical protein	2	2	1	1	2118	42	2		770	770	770			BOGFIFNC_02416	LGNPLPGC_01615
group_2347		hypothetical protein	2	2	1	1	2117	42	1		446	446	446			BOGFIFNC_02417	LGNPLPGC_01616
ata		Adhesin Ata autotransporter	2	2	1	1	2531	218	1		6116	6116	6116			BOGFIFNC_02457	LGNPLPGC_01656
group_2349		hypothetical protein	2	2	1	3	3	15	14		872	872	872			BOGFIFNC_02458	LGNPLPGC_03989
lamB_1		Maltoporin	2	2	1	3	4	15	15		1208	1208	1208			BOGFIFNC_02459	LGNPLPGC_03988
thiG_2		Thiazole synthase	2	2	1	3	5	15	16		803	803	803			BOGFIFNC_02460	LGNPLPGC_03987
group_2352		hypothetical protein	2	2	1	3	6	15	13		197	197	197			BOGFIFNC_02461	LGNPLPGC_03986
hisN		Histidinol-phosphatase	2	2	1	3	7	15	12		791	791	791			BOGFIFNC_02462	LGNPLPGC_03985
group_2354	ybjJ_3	Inner membrane protein YbjJ	2	2	1	3	8	15	11		1256	1256	1256			BOGFIFNC_02463	LGNPLPGC_03984
livQ		6'''-hydroxyparomomycin C oxidase	2	2	1	3	9	15	10		1502	1502	1502			BOGFIFNC_02464	LGNPLPGC_03983
hpsN		Sulfopropanediol 3-dehydrogenase	2	2	1	3	11	15	8		1307	1307	1307			BOGFIFNC_02466	LGNPLPGC_03151
group_2357		hypothetical protein	2	2	1	3	12	15	7		359	359	359			BOGFIFNC_02467	LGNPLPGC_03150
yohK		Inner membrane protein YohK	2	2	1	3	13	15	6		665	665	665			BOGFIFNC_02468	LGNPLPGC_03149
cytR_1		HTH-type transcriptional repressor CytR	2	2	1	3	14	15	5		1031	1031	1031			BOGFIFNC_02469	LGNPLPGC_03148
clcD_3		Carboxymethylenebutenolidase	2	2	1	3	15	15	4		689	689	689			BOGFIFNC_02470	LGNPLPGC_03147
ribN_2		Riboflavin transporter	2	2	1	3	16	15	3		857	857	857			BOGFIFNC_02471	LGNPLPGC_03146
ybjJ_2		Inner membrane protein YbjJ	2	2	1	3	1	15	1		1172	1172	1172			BOGFIFNC_02473	LGNPLPGC_03144
nlhH_1		Carboxylesterase NlhH	2	2	1	1	1861	71	2		1010	1010	1010			BOGFIFNC_02474	LGNPLPGC_02632
ohrR_1		Organic hydroperoxide resistance transcriptional regulator	2	2	1	1	1862	71	1		422	422	422			BOGFIFNC_02475	LGNPLPGC_02633
group_2365		hypothetical protein	2	2	1	1	1852	28	2		575	575	575			BOGFIFNC_02478	LGNPLPGC_02636
group_2366	hmrR_3	HTH-type transcriptional regulator HmrR	2	2	1	1	1853	28	1		416	416	416			BOGFIFNC_02479	LGNPLPGC_02637
ycnE		Putative monooxygenase YcnE	2	2	1	1	1847	31	1		296	296	296			BOGFIFNC_02485	LGNPLPGC_02643
group_2368		hypothetical protein	2	2	1	1	1846	31	2		641	641	641			BOGFIFNC_02486	LGNPLPGC_02644
dmlR_6		HTH-type transcriptional regulator DmlR	2	2	1	1	1845	31	3		926	926	926			BOGFIFNC_02487	LGNPLPGC_02645
gdhB_1		Quinoprotein glucose dehydrogenase B	2	2	1	1	1844	31	7		1442	1442	1442			BOGFIFNC_02488	LGNPLPGC_02646
kefC_2		Glutathione-regulated potassium-efflux system protein KefC	2	2	1	1	1843	31	6		1838	1838	1838			BOGFIFNC_02489	LGNPLPGC_02647
group_2372		hypothetical protein	2	2	1	1	1842	31	5		680	680	680			BOGFIFNC_02490	LGNPLPGC_02648
yxeP_2		putative hydrolase YxeP	2	2	1	1	1841	31	4		1382	1382	1382			BOGFIFNC_02491	LGNPLPGC_02649
group_2374		hypothetical protein	2	2	1	1	1830	18	2		1037	1037	1037			BOGFIFNC_02493	LGNPLPGC_02651
group_2375		hypothetical protein	2	2	1	1	1831	18	3		251	251	251			BOGFIFNC_02494	LGNPLPGC_02652
group_2376		hypothetical protein	2	2	1	1	1825	18	5		581	581	581			BOGFIFNC_02496	LGNPLPGC_02654
group_2377		hypothetical protein	2	2	1	1	1826	18	4		383	383	383			BOGFIFNC_02497	LGNPLPGC_02655
shlB_2		Hemolysin transporter protein ShlB	2	2	1	1	1816	32	1		1745	1745	1745			BOGFIFNC_02507	LGNPLPGC_02665
cdiA2_2		tRNA nuclease CdiA-2	2	2	1	1	1815	32	2		6545	6545	6545			BOGFIFNC_02508	LGNPLPGC_02666
group_2380		hypothetical protein	2	2	1	1	1814	32	3		479	479	479			BOGFIFNC_02509	LGNPLPGC_02667
group_2381		hypothetical protein	2	2	1	1	1813	32	4		89	89	89			BOGFIFNC_02510	LGNPLPGC_02668
group_2382		hypothetical protein	2	2	1	1	1812	32	7		332	332	332			BOGFIFNC_02511	LGNPLPGC_02669
group_2383		hypothetical protein	2	2	1	1	1811	32	6		389	389	389			BOGFIFNC_02512	LGNPLPGC_02670
bauA_2		Beta-alanine--pyruvate aminotransferase	2	2	1	1	1810	32	5		956	956	956			BOGFIFNC_02513	LGNPLPGC_02671
btr_4		HTH-type transcriptional activator Btr	2	2	1	1	1606	24	1		809	809	809			BOGFIFNC_02517	LGNPLPGC_02675
puuB_3		Gamma-glutamylputrescine oxidoreductase	2	2	1	1	1605	24	2		1301	1301	1301			BOGFIFNC_02518	LGNPLPGC_02676
group_2387		hypothetical protein	2	2	1	1	1655	5	10		977	977	977			BOGFIFNC_02609	LGNPLPGC_02507
group_2388		hypothetical protein	2	2	1	1	2644	4	1		629	629	629			BOGFIFNC_02685	LGNPLPGC_00138
group_2389		hypothetical protein	2	2	1	1	2645	4	2		1451	1451	1451			BOGFIFNC_02686	LGNPLPGC_00137
group_2390		hypothetical protein	2	2	1	1	2646	4	3		1952	1952	1952			BOGFIFNC_02687	LGNPLPGC_00136
group_2391		hypothetical protein	2	2	1	1	2647	4	4		653	653	653			BOGFIFNC_02688	LGNPLPGC_00135
group_2392		hypothetical protein	2	2	1	1	2648	4	5		1535	1535	1535			BOGFIFNC_02689	LGNPLPGC_00134
group_2393		hypothetical protein	2	2	1	1	2649	4	6		194	194	194			BOGFIFNC_02690	LGNPLPGC_00133
group_2394		hypothetical protein	2	2	1	1	2650	4	83		770	770	770			BOGFIFNC_02691	LGNPLPGC_00132
group_2395		hypothetical protein	2	2	1	1	2651	4	82		398	398	398			BOGFIFNC_02692	LGNPLPGC_00131
group_2396		hypothetical protein	2	2	1	1	2652	4	81		10355	10355	10355			BOGFIFNC_02693	LGNPLPGC_00130
group_2397		hypothetical protein	2	2	1	1	2653	4	80		893	893	893			BOGFIFNC_02694	LGNPLPGC_00129
group_2398		hypothetical protein	2	2	1	1	2654	4	79		449	449	449			BOGFIFNC_02695	LGNPLPGC_00128
group_2399		hypothetical protein	2	2	1	1	2655	4	78		644	644	644			BOGFIFNC_02696	LGNPLPGC_00127
relE		mRNA interferase RelE	2	2	1	1	2656	4	77		266	266	266			BOGFIFNC_02697	LGNPLPGC_00126
group_2401		hypothetical protein	2	2	1	1	2657	4	76	Hypothetical protein with no hits to refseq/uniprot/clusters/cdd/tigrfams/pfam overlapping another protein with hits	287	287	287			BOGFIFNC_02698	LGNPLPGC_00125
group_2402		hypothetical protein	2	2	1	1	2658	4	75		251	251	251			BOGFIFNC_02699	LGNPLPGC_00124
group_2403		hypothetical protein	2	2	1	1	2659	4	74		896	896	896			BOGFIFNC_02700	LGNPLPGC_00123
group_2404		hypothetical protein	2	2	1	1	2660	4	73		278	278	278			BOGFIFNC_02701	LGNPLPGC_00122
group_2405		hypothetical protein	2	2	1	1	2661	4	72		767	767	767			BOGFIFNC_02702	LGNPLPGC_00121
group_2406		hypothetical protein	2	2	1	1	2662	4	71		1295	1295	1295			BOGFIFNC_02703	LGNPLPGC_00120
group_2407		hypothetical protein	2	2	1	1	2663	4	70		287	287	287			BOGFIFNC_02704	LGNPLPGC_00119
group_2408		hypothetical protein	2	2	1	1	2664	4	69		626	626	626			BOGFIFNC_02705	LGNPLPGC_00118
group_2409		hypothetical protein	2	2	1	1	2665	4	68		1778	1778	1778			BOGFIFNC_02706	LGNPLPGC_00117
group_2410		hypothetical protein	2	2	1	1	2666	4	67		302	302	302			BOGFIFNC_02707	LGNPLPGC_00116
group_2411		hypothetical protein	2	2	1	1	2667	4	66		548	548	548			BOGFIFNC_02708	LGNPLPGC_00115
group_2412		hypothetical protein	2	2	1	1	2668	4	65		1130	1130	1130			BOGFIFNC_02709	LGNPLPGC_00114
group_2413		hypothetical protein	2	2	1	1	2669	4	64		278	278	278			BOGFIFNC_02710	LGNPLPGC_00113
group_2414		hypothetical protein	2	2	1	1	2670	4	63		1538	1538	1538			BOGFIFNC_02711	LGNPLPGC_00112
group_2415		hypothetical protein	2	2	1	1	2671	4	62		1991	1991	1991			BOGFIFNC_02712	LGNPLPGC_00111
group_2416		hypothetical protein	2	2	1	1	2672	4	61		512	512	512			BOGFIFNC_02713	LGNPLPGC_00110
group_2417		hypothetical protein	2	2	1	1	2673	4	60		200	200	200			BOGFIFNC_02714	LGNPLPGC_00109
group_2418		hypothetical protein	2	2	1	1	2674	4	59		803	803	803			BOGFIFNC_02715	LGNPLPGC_00108
group_2419		hypothetical protein	2	2	1	1	2675	4	58		905	905	905			BOGFIFNC_02716	LGNPLPGC_00107
group_2420		hypothetical protein	2	2	1	1	2676	4	57		227	227	227			BOGFIFNC_02717	LGNPLPGC_00106
group_2421		hypothetical protein	2	2	1	1	2677	4	56		458	458	458			BOGFIFNC_02718	LGNPLPGC_00105
group_2422		hypothetical protein	2	2	1	1	2678	4	55		614	614	614			BOGFIFNC_02719	LGNPLPGC_00104
group_2423		hypothetical protein	2	2	1	1	2679	4	54		1445	1445	1445			BOGFIFNC_02720	LGNPLPGC_00103
group_2424		hypothetical protein	2	2	1	1	2680	4	53		338	338	338			BOGFIFNC_02721	LGNPLPGC_00102
group_2425		hypothetical protein	2	2	1	1	2681	4	52		590	590	590			BOGFIFNC_02722	LGNPLPGC_00101
group_2426		hypothetical protein	2	2	1	1	2682	4	51		941	941	941			BOGFIFNC_02723	LGNPLPGC_00100
group_2427		hypothetical protein	2	2	1	1	2683	4	50		707	707	707			BOGFIFNC_02724	LGNPLPGC_00099
group_2428		hypothetical protein	2	2	1	1	2684	4	49		899	899	899			BOGFIFNC_02725	LGNPLPGC_00098
group_2429		hypothetical protein	2	2	1	1	2685	4	48		941	941	941			BOGFIFNC_02726	LGNPLPGC_00097
group_2430		hypothetical protein	2	2	1	1	2686	4	47		1055	1055	1055			BOGFIFNC_02727	LGNPLPGC_00096
group_2431		hypothetical protein	2	2	1	1	2687	4	46		2321	2321	2321			BOGFIFNC_02728	LGNPLPGC_00095
group_2432		hypothetical protein	2	2	1	1	2688	4	45		260	260	260			BOGFIFNC_02729	LGNPLPGC_00094
group_2433		hypothetical protein	2	2	1	1	2689	4	44		842	842	842			BOGFIFNC_02730	LGNPLPGC_00093
group_2434		hypothetical protein	2	2	1	1	2690	4	43		686	686	686			BOGFIFNC_02731	LGNPLPGC_00092
group_2435		hypothetical protein	2	2	1	1	2691	4	42		698	698	698			BOGFIFNC_02732	LGNPLPGC_00091
group_2436		hypothetical protein	2	2	1	1	2692	4	41		1010	1010	1010			BOGFIFNC_02733	LGNPLPGC_00090
group_2437		hypothetical protein	2	2	1	1	2693	4	40		215	215	215			BOGFIFNC_02734	LGNPLPGC_00089
group_2438		hypothetical protein	2	2	1	1	2694	4	39		677	677	677			BOGFIFNC_02735	LGNPLPGC_00088
group_2439		hypothetical protein	2	2	1	1	2695	4	38		92	92	92			BOGFIFNC_02736	LGNPLPGC_00087
group_244		Alpha-ketoglutaric semialdehyde dehydrogenase	2	2	1	1	1866	214	1		1574	1574	1574	DEAGEACF_03375	NFPFPEHC_00500
group_2440		hypothetical protein	2	2	1	1	2696	4	37		407	407	407			BOGFIFNC_02737	LGNPLPGC_00086
group_2441		hypothetical protein	2	2	1	1	2697	4	36		371	371	371			BOGFIFNC_02738	LGNPLPGC_00085
group_2442		hypothetical protein	2	2	1	1	2698	4	35		731	731	731			BOGFIFNC_02739	LGNPLPGC_00084
group_2443		hypothetical protein	2	2	1	1	2699	4	34		539	539	539			BOGFIFNC_02740	LGNPLPGC_00083
dnaC		DNA replication protein DnaC	2	2	1	1	2700	4	33		764	764	764			BOGFIFNC_02741	LGNPLPGC_00082
group_2445		hypothetical protein	2	2	1	1	2701	4	32		1043	1043	1043			BOGFIFNC_02742	LGNPLPGC_00081
bspRIM		Modification methylase BspRI	2	2	1	1	2702	4	31		1478	1478	1478			BOGFIFNC_02743	LGNPLPGC_00080
group_2447		hypothetical protein	2	2	1	1	2703	4	30		386	386	386			BOGFIFNC_02744	LGNPLPGC_00079
group_2448		hypothetical protein	2	2	1	1	2704	4	29		608	608	608			BOGFIFNC_02745	LGNPLPGC_00078
group_2449		hypothetical protein	2	2	1	1	2705	4	28		539	539	539			BOGFIFNC_02746	LGNPLPGC_00077
pac		Penicillin G acylase	2	2	1	1	1882	241	2		1304	2462	1883	DEAGEACF_03389	NFPFPEHC_00485
group_2450		hypothetical protein	2	2	1	1	2706	4	27		617	617	617			BOGFIFNC_02747	LGNPLPGC_00076
group_2451		hypothetical protein	2	2	1	1	2707	4	26		455	455	455			BOGFIFNC_02748	LGNPLPGC_00075
group_2452		hypothetical protein	2	2	1	1	2708	4	25		185	185	185			BOGFIFNC_02749	LGNPLPGC_00074
group_2453		hypothetical protein	2	2	1	1	2709	4	24		200	200	200			BOGFIFNC_02750	LGNPLPGC_00073
group_2454		hypothetical protein	2	2	1	1	2710	4	23		374	374	374			BOGFIFNC_02751	LGNPLPGC_00072
group_2455		hypothetical protein	2	2	1	1	2711	4	22		233	233	233			BOGFIFNC_02752	LGNPLPGC_00071
group_2456		putative HTH-type transcriptional regulator	2	2	1	1	2712	4	21		689	689	689			BOGFIFNC_02753	LGNPLPGC_00070
group_2457		hypothetical protein	2	2	1	1	2713	4	20		275	275	275			BOGFIFNC_02754	LGNPLPGC_00069
group_2458		hypothetical protein	2	2	1	1	2714	4	19		332	332	332			BOGFIFNC_02755	LGNPLPGC_00068
group_2459		hypothetical protein	2	2	1	1	2715	4	18		803	803	803			BOGFIFNC_02756	LGNPLPGC_00067
group_2460		hypothetical protein	2	2	1	1	2716	4	17		260	260	260			BOGFIFNC_02757	LGNPLPGC_00066
group_2461		hypothetical protein	2	2	1	1	2717	4	16		329	329	329			BOGFIFNC_02758	LGNPLPGC_00065
group_2462		hypothetical protein	2	2	1	1	2718	4	15		371	371	371			BOGFIFNC_02759	LGNPLPGC_00064
exoX_2		Exodeoxyribonuclease 10	2	2	1	1	2719	4	14		680	680	680			BOGFIFNC_02760	LGNPLPGC_00063
group_2464		hypothetical protein	2	2	1	1	2720	4	13		1028	1028	1028			BOGFIFNC_02761	LGNPLPGC_00062
group_2465		hypothetical protein	2	2	1	1	2721	4	12		140	140	140			BOGFIFNC_02762	LGNPLPGC_00061
group_2466		hypothetical protein	2	2	1	1	2722	4	11		293	293	293			BOGFIFNC_02763	LGNPLPGC_00060
group_2467		hypothetical protein	2	2	1	1	2723	4	10		401	401	401			BOGFIFNC_02764	LGNPLPGC_00059
group_2468		hypothetical protein	2	2	1	1	2724	4	9		335	335	335			BOGFIFNC_02765	LGNPLPGC_00058
group_2469		hypothetical protein	2	2	1	1	2725	4	8		269	269	269			BOGFIFNC_02766	LGNPLPGC_00057
group_2470	intS_1	Prophage integrase IntS	2	2	1	1	2726	4	7		1208	1208	1208			BOGFIFNC_02767	LGNPLPGC_00056
group_2471		hypothetical protein	2	2	1	13	1	55	1		1049	1049	1049			BOGFIFNC_02818	LGNPLPGC_03995
rrrD_2		Lysozyme RrrD	2	2	1	13	4	55	4		554	554	554			BOGFIFNC_02821	LGNPLPGC_03998
group_2473	sfp_2	4'-phosphopantetheinyl transferase sfp	2	2	1	1	129	192	1		656	656	656			BOGFIFNC_02844	LGNPLPGC_03174
group_2474		hypothetical protein	2	2	1	1	4097	1	115		479	479	479			BOGFIFNC_02866	LGNPLPGC_03973
group_2475		hypothetical protein	2	2	1	1	4098	1	116		377	377	377			BOGFIFNC_02867	LGNPLPGC_03974
group_2476		hypothetical protein	2	2	1	1	4099	1	117		269	269	269			BOGFIFNC_02868	LGNPLPGC_03975
group_2477		hypothetical protein	2	2	1	1	4103	1	121		194	194	194			BOGFIFNC_02871	LGNPLPGC_03978
group_2478		hypothetical protein	2	2	1	1	4102	1	120		542	542	542			BOGFIFNC_02872	LGNPLPGC_03979
group_2479		hypothetical protein	2	2	1	1	4101	1	119		389	389	389			BOGFIFNC_02873	LGNPLPGC_03980
yddE_3		putative isomerase YddE	2	2	1	1	3861	11	8		893	893	893			BOGFIFNC_02876	LGNPLPGC_03373
dmlR_9		HTH-type transcriptional regulator DmlR	2	2	1	1	3860	11	9		863	863	863			BOGFIFNC_02877	LGNPLPGC_03374
group_2482		hypothetical protein	2	2	1	1	3859	11	10		575	575	575			BOGFIFNC_02878	LGNPLPGC_03375
group_2483		hypothetical protein	2	2	1	1	3858	11	11		311	311	311			BOGFIFNC_02879	LGNPLPGC_03376
group_2484	betI_5	HTH-type transcriptional regulator BetI	2	2	1	1	3857	11	14		599	599	599			BOGFIFNC_02880	LGNPLPGC_03377
group_2485		hypothetical protein	2	2	1	1	622	48	1		296	296	296			BOGFIFNC_02887	LGNPLPGC_00681
group_2486		hypothetical protein	2	2	1	1	978	61	2		746	746	746			BOGFIFNC_02941	LGNPLPGC_03699
group_2487		hypothetical protein	2	2	1	1	979	61	3		851	851	851			BOGFIFNC_02942	LGNPLPGC_03698
galE_2		UDP-glucose 4-epimerase	2	2	1	1	980	61	4		1019	1019	1019			BOGFIFNC_02943	LGNPLPGC_03833
rkpK		UDP-glucose 6-dehydrogenase	2	2	1	1	981	130	1		1262	1262	1262			BOGFIFNC_02945	LGNPLPGC_03835
epsL		putative sugar transferase EpsL	2	2	1	1	986	19	1		620	620	620			BOGFIFNC_02947	LGNPLPGC_03837
tagO		putative undecaprenyl-phosphate N-acetylglucosaminyl 1-phosphate transferase	2	2	1	1	985	19	2		1010	1010	1010			BOGFIFNC_02948	LGNPLPGC_03838
gnu		N-acetyl-alpha-D-glucosaminyl-diphospho-ditrans,octacis-undecaprenol 4-epimerase	2	2	1	1	984	19	3		935	935	935			BOGFIFNC_02949	LGNPLPGC_03839
group_2493		hypothetical protein	2	2	1	1	914	19	14		1187	1187	1187			BOGFIFNC_02950	LGNPLPGC_03840
wbpI		UDP-2,3-diacetamido-2,3-dideoxy-D-glucuronate 2-epimerase	2	2	1	1	915	19	13		1130	1130	1130			BOGFIFNC_02951	LGNPLPGC_03841
wbjC		UDP-2-acetamido-2,6-beta-L-arabino-hexul-4-ose reductase	2	2	1	1	916	19	12		1109	1109	1109			BOGFIFNC_02952	LGNPLPGC_03842
capD		UDP-glucose 4-epimerase	2	2	1	1	917	19	11		1034	1034	1034			BOGFIFNC_02953	LGNPLPGC_03843
group_2497	mshA	D-inositol-3-phosphate glycosyltransferase	2	2	1	1	918	19	10		1145	1145	1145			BOGFIFNC_02954	LGNPLPGC_03844
group_2498		hypothetical protein	2	2	1	1	919	19	9		1178	1178	1178			BOGFIFNC_02955	LGNPLPGC_03845
group_2499		hypothetical protein	2	2	1	1	920	19	8		935	935	935			BOGFIFNC_02956	LGNPLPGC_03846
group_25		hypothetical protein	2	2	1	1	3001	1	290		263	263	263			BOGFIFNC_01291	LGNPLPGC_03040
group_2500		hypothetical protein	2	2	1	1	921	19	7		1241	1241	1241			BOGFIFNC_02957	LGNPLPGC_03847
wbgU		UDP-N-acetylglucosamine 4-epimerase	2	2	1	1	922	19	6		1040	1040	1040			BOGFIFNC_02958	LGNPLPGC_03848
group_2502	wbpA	UDP-N-acetyl-D-glucosamine 6-dehydrogenase	2	2	1	1	923	19	5		1274	1274	1274			BOGFIFNC_02959	LGNPLPGC_03849
group_2503		hypothetical protein	2	2	1	1	924	19	4		1100	1100	1100			BOGFIFNC_02960	LGNPLPGC_03850
group_2504		hypothetical protein	2	2	1	1	1669	100	1		281	281	281			BOGFIFNC_03035	LGNPLPGC_03231
intS_2		Prophage integrase IntS	2	2	1	1	4093	97	2		1214	1214	1214			BOGFIFNC_03039	LGNPLPGC_03908
aspT		Aspartate/alanine antiporter	2	2	1	1	2804	81	1		1685	1685	1685			BOGFIFNC_03052	LGNPLPGC_03813
asD		Bifunctional aspartate aminotransferase and L-aspartate beta-decarboxylase	2	2	1	1	2805	81	2		1598	1598	1598			BOGFIFNC_03053	LGNPLPGC_03814
vgrG1_2		Actin cross-linking toxin VgrG1	2	2	1	1	3400	40	6		3182	3182	3182			BOGFIFNC_03079	LGNPLPGC_02865
rhsC_2		Putative deoxyribonuclease RhsC	2	2	1	1	3399	40	5		4916	4916	4916			BOGFIFNC_03080	LGNPLPGC_02864
group_2511		hypothetical protein	2	2	1	1	3398	40	4		431	431	431			BOGFIFNC_03081	LGNPLPGC_02863
group_2512		hypothetical protein	2	2	1	1	3397	40	3		251	251	251			BOGFIFNC_03082	LGNPLPGC_02862
group_2513		hypothetical protein	2	2	1	1	3396	40	2		287	287	287			BOGFIFNC_03083	LGNPLPGC_02861
group_2514		hypothetical protein	2	2	1	1	3235	40	1		329	329	329			BOGFIFNC_03084	LGNPLPGC_02860
esiB_4		Secretory immunoglobulin A-binding protein EsiB	2	2	1	1	3232	79	2		908	908	908			BOGFIFNC_03093	LGNPLPGC_02851
group_2516		hypothetical protein	2	2	1	1	3231	79	1		584	584	584			BOGFIFNC_03094	LGNPLPGC_02850
group_2517		hypothetical protein	2	2	1	1	1196	162	1		311	311	311			BOGFIFNC_03150	LGNPLPGC_01336
group_2518		hypothetical protein	2	2	1	1	1222	35	1		194	194	194			BOGFIFNC_03173	LGNPLPGC_01313
group_2519		hypothetical protein	2	2	1	1	15	35	2		611	611	611			BOGFIFNC_03174	LGNPLPGC_01312
group_2520		hypothetical protein	2	2	1	1	16	35	3		371	371	371			BOGFIFNC_03175	LGNPLPGC_01311
czcC		Cobalt-zinc-cadmium resistance protein CzcC	2	2	1	1	17	35	6		1409	1409	1409			BOGFIFNC_03176	LGNPLPGC_01310
group_2522	czcB	Cobalt-zinc-cadmium resistance protein CzcB	2	2	1	1	18	35	5		1208	1208	1208			BOGFIFNC_03177	LGNPLPGC_01309
group_2523	czcA_2	Cobalt-zinc-cadmium resistance protein CzcA	2	2	1	1	19	35	4		3158	3158	3158			BOGFIFNC_03178	LGNPLPGC_01308
pilA		Fimbrial protein	2	2	1	1	14	43	4		461	461	461			BOGFIFNC_03214	LGNPLPGC_01272
group_2525		hypothetical protein	2	2	1	1	13	43	5		92	92	92			BOGFIFNC_03215	LGNPLPGC_01271
pilE		Fimbrial protein	2	2	1	1	10	131	1		425	425	425			BOGFIFNC_03231	LGNPLPGC_01256
group_2528		hypothetical protein	2	2	1	1	4110	1	136		761	761	761			BOGFIFNC_03246	LGNPLPGC_00378
group_2529		hypothetical protein	2	2	1	1	4111	1	137		251	251	251			BOGFIFNC_03247	LGNPLPGC_00379
group_2530		hypothetical protein	2	2	1	1	4112	1	138		296	296	296			BOGFIFNC_03248	LGNPLPGC_00380
group_2531		hypothetical protein	2	2	1	1	4113	1	139		884	884	884			BOGFIFNC_03249	LGNPLPGC_00381
group_2532	dnaB_3	Replicative DNA helicase	2	2	1	1	4114	1	140		1331	1331	1331			BOGFIFNC_03250	LGNPLPGC_00382
group_2533		hypothetical protein	2	2	1	1	4115	1	141		278	278	278			BOGFIFNC_03251	LGNPLPGC_00383
group_2534		hypothetical protein	2	2	1	1	4116	1	142		503	503	503			BOGFIFNC_03252	LGNPLPGC_00384
group_2535		hypothetical protein	2	2	1	1	4117	1	143		896	896	896			BOGFIFNC_03253	LGNPLPGC_00385
group_2536		tRNA-Ser(tga)	2	2	1	1	4118	1	144		90	90	90			BOGFIFNC_03254	LGNPLPGC_00386
group_2537		hypothetical protein	2	2	1	1	4119	1	145		143	143	143			BOGFIFNC_03255	LGNPLPGC_00387
group_2538		hypothetical protein	2	2	1	1	4143	1	169		293	293	293			BOGFIFNC_03257	LGNPLPGC_00389
group_2539		hypothetical protein	2	2	1	1	4142	1	168		278	278	278			BOGFIFNC_03258	LGNPLPGC_00390
group_2540		hypothetical protein	2	2	1	1	4141	1	167		182	182	182			BOGFIFNC_03259	LGNPLPGC_00391
group_2541		hypothetical protein	2	2	1	1	4140	1	166		482	482	482			BOGFIFNC_03260	LGNPLPGC_00392
group_2542		hypothetical protein	2	2	1	1	4139	1	165		1676	1676	1676			BOGFIFNC_03261	LGNPLPGC_00393
group_2543		hypothetical protein	2	2	1	1	4138	1	164		593	593	593			BOGFIFNC_03262	LGNPLPGC_00394
group_2544		hypothetical protein	2	2	1	1	4137	1	163		1319	1319	1319			BOGFIFNC_03263	LGNPLPGC_00395
group_2545		hypothetical protein	2	2	1	1	4136	1	162		167	167	167			BOGFIFNC_03264	LGNPLPGC_00396
group_2546		hypothetical protein	2	2	1	1	4135	1	161		1427	1427	1427			BOGFIFNC_03265	LGNPLPGC_00397
group_2547		hypothetical protein	2	2	1	1	4134	1	160		293	293	293			BOGFIFNC_03266	LGNPLPGC_00398
group_2548		hypothetical protein	2	2	1	1	4133	1	159		356	356	356			BOGFIFNC_03267	LGNPLPGC_00399
group_2549		hypothetical protein	2	2	1	1	4132	1	158		485	485	485			BOGFIFNC_03268	LGNPLPGC_00400
group_2550		hypothetical protein	2	2	1	1	4131	1	157		371	371	371			BOGFIFNC_03269	LGNPLPGC_00401
group_2551		hypothetical protein	2	2	1	1	4130	1	156		473	473	473			BOGFIFNC_03270	LGNPLPGC_00402
group_2552		hypothetical protein	2	2	1	1	4129	1	155		515	515	515			BOGFIFNC_03271	LGNPLPGC_00403
group_2553		hypothetical protein	2	2	1	1	4128	1	154		215	215	215			BOGFIFNC_03272	LGNPLPGC_00404
group_2554		hypothetical protein	2	2	1	1	4127	1	153		329	329	329			BOGFIFNC_03273	LGNPLPGC_00405
group_2555		hypothetical protein	2	2	1	1	4125	1	151		341	341	341			BOGFIFNC_03275	LGNPLPGC_00407
group_2556		hypothetical protein	2	2	1	1	4124	1	150		1301	1301	1301			BOGFIFNC_03276	LGNPLPGC_00408
group_2557		hypothetical protein	2	2	1	1	4122	1	148		755	755	755			BOGFIFNC_03278	LGNPLPGC_00410
group_2558		hypothetical protein	2	2	1	1	4121	1	147		665	665	665			BOGFIFNC_03279	LGNPLPGC_00411
group_2559		hypothetical protein	2	2	1	1	3586	128	1		674	674	674			BOGFIFNC_03311	LGNPLPGC_01830
group_2560		Beta-lactamase OXA-133	2	2	1	5	6	23	3		827	827	827			BOGFIFNC_03332	LGNPLPGC_03618
group_2561		hypothetical protein	2	2	1	5	5	23	4		554	554	554			BOGFIFNC_03333	LGNPLPGC_03627
repE		Replication initiation protein	2	2	1	5	4	23	5		929	929	929			BOGFIFNC_03334	LGNPLPGC_03626
mobA_3		Mobilization protein A	2	2	1	5	3	23	6		1646	1646	1646			BOGFIFNC_03335	LGNPLPGC_03625
group_2564		hypothetical protein	2	2	1	5	2	23	7		293	293	293			BOGFIFNC_03336	LGNPLPGC_03624
group_2565		hypothetical protein	2	2	1	5	1	23	8		653	653	653			BOGFIFNC_03337	LGNPLPGC_03623
group_2566		hypothetical protein	2	2	1	5	10	23	9		305	305	305			BOGFIFNC_03338	LGNPLPGC_03622
higB-2		Toxin HigB-2	2	2	1	5	9	23	10		323	323	323			BOGFIFNC_03339	LGNPLPGC_03621
higA-2		Antitoxin HigA-2	2	2	1	5	8	23	1		314	314	314			BOGFIFNC_03340	LGNPLPGC_03620
group_2569		hypothetical protein	2	2	1	1	1665	157	1		401	401	401			BOGFIFNC_03341	LGNPLPGC_02550
group_2570	fcuA_3	Ferrichrome receptor FcuA	2	2	1	1	1672				527	527	527			BOGFIFNC_03356	LGNPLPGC_02565
group_2571		hypothetical protein	2	2	1	4	1	22	1		461	461	461			BOGFIFNC_03357	LGNPLPGC_04004
group_2572		hypothetical protein	2	2	1	4	2	22	2		398	398	398			BOGFIFNC_03358	LGNPLPGC_04005
group_2573		hypothetical protein	2	2	1	4	3	22	3		146	146	146			BOGFIFNC_03359	LGNPLPGC_03636
group_2574		hypothetical protein	2	2	1	4	11	22	4		335	335	335			BOGFIFNC_03360	LGNPLPGC_03635
group_2575		hypothetical protein	2	2	1	4	10	22	11		569	569	569			BOGFIFNC_03361	LGNPLPGC_03634
group_2576		hypothetical protein	2	2	1	4	9	22	10		161	161	161			BOGFIFNC_03362	LGNPLPGC_03633
group_2577		hypothetical protein	2	2	1	4	8	22	9		407	407	407			BOGFIFNC_03363	LGNPLPGC_03632
virB6		Type IV secretion system protein VirB6	2	2	1	4	7	22	8		1082	1082	1082			BOGFIFNC_03364	LGNPLPGC_03631
group_2579		hypothetical protein	2	2	1	4	6	22	7		473	473	473			BOGFIFNC_03365	LGNPLPGC_03630
mobA_4		Mobilization protein A	2	2	1	4	5	22	6		2876	2876	2876			BOGFIFNC_03366	LGNPLPGC_03629
group_2581		hypothetical protein	2	2	1	4	4	22	5		212	212	212			BOGFIFNC_03367	LGNPLPGC_03628
group_2582	cysA_3	Sulfate/thiosulfate import ATP-binding protein CysA	2	2	1	1	1626	5	33		620	620	620			BOGFIFNC_03450	LGNPLPGC_02533
hsdM		Type I restriction enzyme EcoKI M protein	2	2	1	1	1636	5	40		2000	2000	2000			BOGFIFNC_03455	LGNPLPGC_02528
group_2584		hypothetical protein	2	2	1	1	1635	5	39		179	179	179			BOGFIFNC_03456	LGNPLPGC_02527
hsdS		Type-1 restriction enzyme EcoKI specificity protein	2	2	1	1	1634	5	26		1322	1322	1322			BOGFIFNC_03457	LGNPLPGC_02526
hsdR		Type-1 restriction enzyme R protein	2	2	1	1	1633	5	27		3284	3284	3284			BOGFIFNC_03458	LGNPLPGC_02525
group_2587		hypothetical protein	2	2	1	1	1632	5	28		1364	1364	1364			BOGFIFNC_03459	LGNPLPGC_02524
group_2588		hypothetical protein	2	2	1	1	2922	1	33		653	653	653			BOGFIFNC_03478	LGNPLPGC_00414
group_2589		hypothetical protein	2	2	1	1	2923	1	34		755	755	755			BOGFIFNC_03479	LGNPLPGC_00415
group_2590		hypothetical protein	2	2	1	1	2925	1	36		1091	1091	1091			BOGFIFNC_03481	LGNPLPGC_00417
group_2591		hypothetical protein	2	2	1	1	2926	1	37		341	341	341			BOGFIFNC_03482	LGNPLPGC_00418
group_2592		hypothetical protein	2	2	1	1	2927	1	38		143	143	143			BOGFIFNC_03483	LGNPLPGC_00419
group_2593		hypothetical protein	2	2	1	1	2928	1	39		536	536	536			BOGFIFNC_03484	LGNPLPGC_00420
group_2594		hypothetical protein	2	2	1	1	2929	1	40		2564	2564	2564			BOGFIFNC_03485	LGNPLPGC_00421
group_2595		hypothetical protein	2	2	1	1	2930	1	41		401	401	401			BOGFIFNC_03486	LGNPLPGC_00422
group_2596		hypothetical protein	2	2	1	1	2931	1	42		281	281	281			BOGFIFNC_03487	LGNPLPGC_00423
group_2597		hypothetical protein	2	2	1	1	2932	1	43		362	362	362			BOGFIFNC_03488	LGNPLPGC_00424
group_2598		hypothetical protein	2	2	1	1	2933	1	44		461	461	461			BOGFIFNC_03489	LGNPLPGC_00425
group_2599		hypothetical protein	2	2	1	1	2934	1	45		263	263	263			BOGFIFNC_03490	LGNPLPGC_00426
group_2600		hypothetical protein	2	2	1	1	2935	1	46		542	542	542			BOGFIFNC_03491	LGNPLPGC_00427
group_2601		hypothetical protein	2	2	1	1	2936	1	47		362	362	362			BOGFIFNC_03492	LGNPLPGC_00428
group_2602		hypothetical protein	2	2	1	1	2937	1	48		494	494	494			BOGFIFNC_03493	LGNPLPGC_00429
group_2603		hypothetical protein	2	2	1	1	2938	1	49		347	347	347			BOGFIFNC_03494	LGNPLPGC_00430
group_2604		hypothetical protein	2	2	1	1	2939	1	50		287	287	287			BOGFIFNC_03495	LGNPLPGC_00431
group_2605		hypothetical protein	2	2	1	1	2940	1	51		170	170	170			BOGFIFNC_03496	LGNPLPGC_00432
group_2606		hypothetical protein	2	2	1	1	2941	1	52		1199	1199	1199			BOGFIFNC_03497	LGNPLPGC_00433
group_2607		hypothetical protein	2	2	1	1	2942	1	53		659	659	659			BOGFIFNC_03498	LGNPLPGC_00434
group_2608		hypothetical protein	2	2	1	1	2943	1	54		1232	1232	1232			BOGFIFNC_03499	LGNPLPGC_00435
group_2609		hypothetical protein	2	2	1	1	2944	1	55		1691	1691	1691			BOGFIFNC_03500	LGNPLPGC_00436
group_2610		hypothetical protein	2	2	1	1	2945	1	56		449	449	449			BOGFIFNC_03501	LGNPLPGC_00437
group_2611		hypothetical protein	2	2	1	1	2946	1	57		155	155	155			BOGFIFNC_03502	LGNPLPGC_00438
group_2612		hypothetical protein	2	2	1	1	2947	1	58		278	278	278			BOGFIFNC_03503	LGNPLPGC_00439
group_2613		hypothetical protein	2	2	1	1	2948	1	59		233	233	233			BOGFIFNC_03504	LGNPLPGC_00440
group_2614		hypothetical protein	2	2	1	1	2949	1	60		206	206	206			BOGFIFNC_03505	LGNPLPGC_00441
group_2615		hypothetical protein	2	2	1	1	2950	1	61		410	410	410			BOGFIFNC_03506	LGNPLPGC_00442
group_2616		hypothetical protein	2	2	1	1	2951	1	62		485	485	485			BOGFIFNC_03507	LGNPLPGC_00443
group_2617		hypothetical protein	2	2	1	1	2952	1	63		269	269	269			BOGFIFNC_03508	LGNPLPGC_00444
group_2618		hypothetical protein	2	2	1	1	2953	1	64		275	275	275			BOGFIFNC_03509	LGNPLPGC_00445
group_2619		hypothetical protein	2	2	1	1	2954	1	65		170	170	170			BOGFIFNC_03510	LGNPLPGC_00446
group_2620		hypothetical protein	2	2	1	1	2955	1	66		188	188	188			BOGFIFNC_03511	LGNPLPGC_00447
group_2621		hypothetical protein	2	2	1	1	2956	1	67		515	515	515			BOGFIFNC_03514	LGNPLPGC_00450
group_2622		hypothetical protein	2	2	1	1	2970	1	310		362	362	362			BOGFIFNC_03516	LGNPLPGC_00452
group_2623		hypothetical protein	2	2	1	1	2969	1	311		500	500	500			BOGFIFNC_03517	LGNPLPGC_00453
group_2624		hypothetical protein	2	2	1	1	2968	1	312		248	248	248			BOGFIFNC_03518	LGNPLPGC_00454
group_2625		hypothetical protein	2	2	1	1	2967	1	313		278	278	278			BOGFIFNC_03519	LGNPLPGC_00455
group_2626		hypothetical protein	2	2	1	1	2966	1	314		344	344	344			BOGFIFNC_03520	LGNPLPGC_00456
group_2627		hypothetical protein	2	2	1	1	2965	1	315		176	176	176			BOGFIFNC_03521	LGNPLPGC_00457
group_2628		hypothetical protein	2	2	1	1	2964	1	8		257	257	257			BOGFIFNC_03522	LGNPLPGC_00458
dnaB_4		Replicative DNA helicase	2	2	1	1	2963	1	7		1361	1361	1361			BOGFIFNC_03523	LGNPLPGC_00459
group_2630		hypothetical protein	2	2	1	1	2962	1	6		818	818	818			BOGFIFNC_03524	LGNPLPGC_00460
group_2631		hypothetical protein	2	2	1	1	2961	1	5		257	257	257			BOGFIFNC_03525	LGNPLPGC_00461
group_2632		hypothetical protein	2	2	1	1	2960	1	4		275	275	275			BOGFIFNC_03526	LGNPLPGC_00462
group_2633		hypothetical protein	2	2	1	1	2959	1	3		188	188	188			BOGFIFNC_03527	LGNPLPGC_00463
group_2634	prtR_3	HTH-type transcriptional regulator PrtR	2	2	1	1	2958	1	2		746	746	746			BOGFIFNC_03528	LGNPLPGC_00464
group_2635		hypothetical protein	2	2	1	1	3009	1	217		227	227	227			BOGFIFNC_03554	LGNPLPGC_03428
group_2636		hypothetical protein	2	2	1	1	3012	1	220	Hypothetical protein with no hits to refseq/uniprot/clusters/cdd/tigrfams/pfam overlapping another protein with hits	251	251	251			BOGFIFNC_03557	LGNPLPGC_03431
group_2637		hypothetical protein	2	2	1	1	3701	151	1		473	473	473			BOGFIFNC_03612	LGNPLPGC_03486
yafQ		mRNA interferase YafQ	2	2	1	9	7	34	3		281	281	281			BOGFIFNC_03639	LGNPLPGC_01141
group_2641		hypothetical protein	2	2	1	9	6	34	4		293	293	293			BOGFIFNC_03640	LGNPLPGC_01140
group_2642		hypothetical protein	2	2	1	9	5	34	8		446	446	446			BOGFIFNC_03641	LGNPLPGC_01139
group_2643		hypothetical protein	2	2	1	9	4	34	7		941	941	941			BOGFIFNC_03642	LGNPLPGC_01138
group_2644		hypothetical protein	2	2	1	9	3	34	6		269	269	269			BOGFIFNC_03643	LGNPLPGC_01137
group_2645		hypothetical protein	2	2	1	2	2	2	2		557	557	557			BOGFIFNC_03648	LGNPLPGC_02377
group_2646		hypothetical protein	2	2	1	2	3	2	3		131	131	131			BOGFIFNC_03649	LGNPLPGC_02378
group_2647		hypothetical protein	2	2	1	2	4	2	4		176	176	176			BOGFIFNC_03650	LGNPLPGC_02379
group_2648		hypothetical protein	2	2	1	2	5	2	5		317	317	317			BOGFIFNC_03651	LGNPLPGC_02380
group_2649		hypothetical protein	2	2	1	2	6	2	6		569	569	569			BOGFIFNC_03652	LGNPLPGC_02381
group_2650		hypothetical protein	2	2	1	2	7	2	7		158	158	158			BOGFIFNC_03653	LGNPLPGC_02382
group_2651		hypothetical protein	2	2	1	2	8	2	8		848	848	848			BOGFIFNC_03654	LGNPLPGC_02383
group_2652		hypothetical protein	2	2	1	2	9	2	9		560	560	560			BOGFIFNC_03655	LGNPLPGC_02384
group_2653		hypothetical protein	2	2	1	2	10	2	10		539	539	539			BOGFIFNC_03656	LGNPLPGC_02385
group_2654		hypothetical protein	2	2	1	2	11	2	11		1397	1397	1397			BOGFIFNC_03657	LGNPLPGC_02386
dnaG_2		DNA primase	2	2	1	2	12	2	12		1112	1112	1112			BOGFIFNC_03658	LGNPLPGC_02387
group_2656		hypothetical protein	2	2	1	2	13	2	13		356	356	356			BOGFIFNC_03659	LGNPLPGC_02388
group_2657		hypothetical protein	2	2	1	2	14	2	14		515	515	515			BOGFIFNC_03660	LGNPLPGC_02389
group_2658		hypothetical protein	2	2	1	2	15	2	15		422	422	422			BOGFIFNC_03661	LGNPLPGC_02390
group_2659		hypothetical protein	2	2	1	2	16	2	16		599	599	599			BOGFIFNC_03662	LGNPLPGC_02391
group_2660		hypothetical protein	2	2	1	2	17	2	17		257	257	257			BOGFIFNC_03663	LGNPLPGC_02392
lig		DNA ligase	2	2	1	2	18	2	18		1403	1403	1403			BOGFIFNC_03664	LGNPLPGC_02393
group_2662		hypothetical protein	2	2	1	2	19	2	19		389	389	389			BOGFIFNC_03665	LGNPLPGC_02394
gmk_2		Guanylate kinase	2	2	1	2	20	2	20		626	626	626			BOGFIFNC_03666	LGNPLPGC_02395
group_2664		hypothetical protein	2	2	1	2	21	2	21		614	614	614			BOGFIFNC_03667	LGNPLPGC_02396
group_2665		hypothetical protein	2	2	1	2	22	2	22		404	404	404			BOGFIFNC_03668	LGNPLPGC_02397
group_2666		hypothetical protein	2	2	1	2	23	2	23		416	416	416			BOGFIFNC_03669	LGNPLPGC_02398
soj		Chromosome-partitioning ATPase Soj	2	2	1	2	24	2	24		677	677	677			BOGFIFNC_03670	LGNPLPGC_02399
group_2668	xerD_2	Tyrosine recombinase XerD	2	2	1	2	25	2	25		587	587	587			BOGFIFNC_03671	LGNPLPGC_02400
group_2669		hypothetical protein	2	2	1	2	26	2	26		464	464	464			BOGFIFNC_03672	LGNPLPGC_02401
group_2670		hypothetical protein	2	2	1	2	27	2	27		200	200	200			BOGFIFNC_03673	LGNPLPGC_02402
cobT_2		Aerobic cobaltochelatase subunit CobT	2	2	1	2	28	2	28		2057	2057	2057			BOGFIFNC_03674	LGNPLPGC_02403
cobS_1		Aerobic cobaltochelatase subunit CobS	2	2	1	2	29	2	29		1199	1199	1199			BOGFIFNC_03675	LGNPLPGC_02404
group_2673		hypothetical protein	2	2	1	2	30	2	30		683	683	683			BOGFIFNC_03676	LGNPLPGC_02405
group_2674		hypothetical protein	2	2	1	2	31	2	31		689	689	689			BOGFIFNC_03677	LGNPLPGC_02406
dnaE_2		DNA polymerase III subunit alpha	2	2	1	2	32	2	32		3455	3455	3455			BOGFIFNC_03678	LGNPLPGC_02407
group_2676		hypothetical protein	2	2	1	2	33	2	33		1106	1106	1106			BOGFIFNC_03679	LGNPLPGC_02408
group_2677		hypothetical protein	2	2	1	2	34	2	34		887	887	887			BOGFIFNC_03680	LGNPLPGC_02409
polA_2		DNA polymerase I	2	2	1	2	35	2	35		1064	1064	1064			BOGFIFNC_03681	LGNPLPGC_02410
recA_2		Protein RecA	2	2	1	2	36	2	36		1496	1496	1496			BOGFIFNC_03682	LGNPLPGC_02411
group_2680		hypothetical protein	2	2	1	2	37	2	37		353	353	353			BOGFIFNC_03683	LGNPLPGC_02412
group_2681		hypothetical protein	2	2	1	2	38	2	38		398	398	398			BOGFIFNC_03684	LGNPLPGC_02413
group_2682		hypothetical protein	2	2	1	2	39	2	39		437	437	437			BOGFIFNC_03685	LGNPLPGC_02414
group_2683		hypothetical protein	2	2	1	2	40	2	40		518	518	518			BOGFIFNC_03686	LGNPLPGC_02415
group_2684		hypothetical protein	2	2	1	2	41	2	41		365	365	365			BOGFIFNC_03687	LGNPLPGC_02416
group_2685		hypothetical protein	2	2	1	2	42	2	42		212	212	212			BOGFIFNC_03688	LGNPLPGC_02417
group_2686		hypothetical protein	2	2	1	2	43	2	43		398	398	398			BOGFIFNC_03689	LGNPLPGC_02418
group_2687		hypothetical protein	2	2	1	2	44	2	44		1094	1094	1094			BOGFIFNC_03690	LGNPLPGC_02419
smc_2		Chromosome partition protein Smc	2	2	1	2	45	2	45		1952	1952	1952			BOGFIFNC_03691	LGNPLPGC_02420
group_2689		hypothetical protein	2	2	1	2	46	2	46		632	632	632			BOGFIFNC_03692	LGNPLPGC_02421
ruvC_2		Crossover junction endodeoxyribonuclease RuvC	2	2	1	2	47	2	47		593	593	593			BOGFIFNC_03693	LGNPLPGC_02422
group_2691		hypothetical protein	2	2	1	2	48	2	48		590	590	590			BOGFIFNC_03694	LGNPLPGC_02423
group_2692		hypothetical protein	2	2	1	2	49	2	49		173	173	173			BOGFIFNC_03695	LGNPLPGC_02424
nrdA_2		Ribonucleoside-diphosphate reductase 1 subunit alpha	2	2	1	2	50	2	50		2390	2390	2390			BOGFIFNC_03696	LGNPLPGC_02425
nrdB_1		Ribonucleoside-diphosphate reductase subunit beta	2	2	1	2	51	2	51		992	992	992			BOGFIFNC_03697	LGNPLPGC_02426
doc		Toxin Doc	2	2	1	2	52	2	52		419	419	419			BOGFIFNC_03698	LGNPLPGC_02427
group_2696		hypothetical protein	2	2	1	2	53	2	53		362	362	362			BOGFIFNC_03699	LGNPLPGC_02428
thyX		Thymidylate synthase ThyX	2	2	1	2	54	2	54		860	860	860			BOGFIFNC_03700	LGNPLPGC_02429
group_2698		hypothetical protein	2	2	1	2	55	2	55		293	293	293			BOGFIFNC_03701	LGNPLPGC_02430
dut_2		Deoxyuridine 5'-triphosphate nucleotidohydrolase	2	2	1	2	56	2	56		458	458	458			BOGFIFNC_03702	LGNPLPGC_02431
group_2700		hypothetical protein	2	2	1	2	57	2	57		683	683	683			BOGFIFNC_03703	LGNPLPGC_02432
group_2701		hypothetical protein	2	2	1	2	58	2	58		203	203	203			BOGFIFNC_03704	LGNPLPGC_02433
group_2702		hypothetical protein	2	2	1	2	59	2	59		170	170	170			BOGFIFNC_03705	LGNPLPGC_02434
group_2703		hypothetical protein	2	2	1	2	60	2	60		395	395	395			BOGFIFNC_03706	LGNPLPGC_02435
group_2704		hypothetical protein	2	2	1	2	61	2	61		308	308	308			BOGFIFNC_03707	LGNPLPGC_02436
group_2705		hypothetical protein	2	2	1	2	62	2	62		236	236	236			BOGFIFNC_03708	LGNPLPGC_02437
group_2706		hypothetical protein	2	2	1	2	63	2	63		203	203	203			BOGFIFNC_03709	LGNPLPGC_02438
group_2707		hypothetical protein	2	2	1	2	64	2	64		422	422	422			BOGFIFNC_03710	LGNPLPGC_02439
group_2708		hypothetical protein	2	2	1	2	65	2	65		275	275	275			BOGFIFNC_03711	LGNPLPGC_02440
group_2709		hypothetical protein	2	2	1	2	66	2	66		365	365	365			BOGFIFNC_03712	LGNPLPGC_02441
group_2710		hypothetical protein	2	2	1	2	67	2	67		854	854	854			BOGFIFNC_03713	LGNPLPGC_02442
group_2711		hypothetical protein	2	2	1	2	68	2	68		491	491	491			BOGFIFNC_03714	LGNPLPGC_02443
group_2712		hypothetical protein	2	2	1	2	69	2	69		458	458	458			BOGFIFNC_03715	LGNPLPGC_02444
group_2713		hypothetical protein	2	2	1	2	70	2	70		323	323	323			BOGFIFNC_03716	LGNPLPGC_02445
group_2714		hypothetical protein	2	2	1	2	71	2	71		716	716	716			BOGFIFNC_03717	LGNPLPGC_02446
group_2715		hypothetical protein	2	2	1	2	72	2	72		233	233	233			BOGFIFNC_03718	LGNPLPGC_02447
group_2716		hypothetical protein	2	2	1	2	73	2	73		821	821	821			BOGFIFNC_03719	LGNPLPGC_02448
group_2717		hypothetical protein	2	2	1	2	74	2	74		275	275	275			BOGFIFNC_03720	LGNPLPGC_02449
dnaQ_2		DNA polymerase III subunit epsilon	2	2	1	2	75	2	75		533	533	533			BOGFIFNC_03721	LGNPLPGC_02450
group_2719		hypothetical protein	2	2	1	2	76	2	76		251	251	251			BOGFIFNC_03722	LGNPLPGC_02451
group_272		hypothetical protein	2	2	1	1	1653	5	14		1481	1481	1481			BOGFIFNC_02611	LGNPLPGC_02509
group_2720		hypothetical protein	2	2	1	2	77	2	77		710	710	710			BOGFIFNC_03723	LGNPLPGC_02452
group_2721		hypothetical protein	2	2	1	2	78	2	78		938	938	938			BOGFIFNC_03724	LGNPLPGC_02453
group_2722		hypothetical protein	2	2	1	2	79	2	79		386	386	386			BOGFIFNC_03725	LGNPLPGC_02454
group_2723		hypothetical protein	2	2	1	2	80	2	80		407	407	407			BOGFIFNC_03726	LGNPLPGC_02455
group_2724		hypothetical protein	2	2	1	2	81	2	81		1202	1202	1202			BOGFIFNC_03727	LGNPLPGC_02456
group_2725		hypothetical protein	2	2	1	2	82	2	82		596	596	596			BOGFIFNC_03728	LGNPLPGC_02457
group_2726		hypothetical protein	2	2	1	2	83	2	128		536	536	536			BOGFIFNC_03729	LGNPLPGC_02458
group_2727		hypothetical protein	2	2	1	2	84	2	127		491	491	491			BOGFIFNC_03730	LGNPLPGC_02459
group_2728		hypothetical protein	2	2	1	2	85	2	126		89	89	89			BOGFIFNC_03731	LGNPLPGC_02460
group_2729		hypothetical protein	2	2	1	2	86	2	125		626	626	626			BOGFIFNC_03732	LGNPLPGC_02461
group_273		hypothetical protein	2	2	1	1	1651	5	16		401	1871	1136		NFPFPEHC_00610		LGNPLPGC_02510
group_2730		hypothetical protein	2	2	1	2	87	2	124		377	377	377			BOGFIFNC_03733	LGNPLPGC_02462
group_2731		hypothetical protein	2	2	1	2	88	2	123		632	632	632			BOGFIFNC_03734	LGNPLPGC_02463
group_2732		hypothetical protein	2	2	1	2	89	2	122		341	341	341			BOGFIFNC_03735	LGNPLPGC_02464
group_2733		hypothetical protein	2	2	1	2	90	2	121		218	218	218			BOGFIFNC_03736	LGNPLPGC_02465
group_2734		hypothetical protein	2	2	1	2	128	2	120		377	377	377			BOGFIFNC_03737	LGNPLPGC_02466
group_2735		hypothetical protein	2	2	1	2	127	2	119		542	542	542			BOGFIFNC_03738	LGNPLPGC_02467
group_2736		hypothetical protein	2	2	1	2	126	2	118		293	293	293			BOGFIFNC_03739	LGNPLPGC_02468
group_2737		hypothetical protein	2	2	1	2	125	2	117		365	365	365			BOGFIFNC_03740	LGNPLPGC_02469
group_2738		hypothetical protein	2	2	1	2	124	2	116		497	497	497			BOGFIFNC_03741	LGNPLPGC_02470
group_2739		hypothetical protein	2	2	1	2	123	2	115		263	263	263			BOGFIFNC_03742	LGNPLPGC_02471
group_2740		hypothetical protein	2	2	1	2	122	2	114		326	326	326			BOGFIFNC_03743	LGNPLPGC_02472
group_2741		hypothetical protein	2	2	1	2	121	2	113		701	701	701			BOGFIFNC_03744	LGNPLPGC_02473
group_2742		hypothetical protein	2	2	1	2	120	2	112		278	278	278			BOGFIFNC_03745	LGNPLPGC_02474
uvrB_2		UvrABC system protein B	2	2	1	2	119	2	111		1715	1715	1715			BOGFIFNC_03746	LGNPLPGC_02475
noc_1		Nucleoid occlusion protein	2	2	1	2	118	2	110		680	680	680			BOGFIFNC_03747	LGNPLPGC_02476
group_2745		hypothetical protein	2	2	1	2	117	2	109		521	521	521			BOGFIFNC_03748	LGNPLPGC_02477
noc_2		Nucleoid occlusion protein	2	2	1	2	116	2	108		641	641	641			BOGFIFNC_03749	LGNPLPGC_02478
group_2747	metN_2	Methionine import ATP-binding protein MetN	2	2	1	2	115	2	107		656	656	656			BOGFIFNC_03750	LGNPLPGC_02479
trxA		Thioredoxin	2	2	1	2	114	2	106		353	353	353			BOGFIFNC_03751	LGNPLPGC_02480
group_2749		hypothetical protein	2	2	1	2	113	2	105		950	950	950			BOGFIFNC_03752	LGNPLPGC_02481
group_2750		hypothetical protein	2	2	1	2	112	2	104		326	326	326			BOGFIFNC_03753	LGNPLPGC_02482
group_2751		hypothetical protein	2	2	1	2	111	2	103		395	395	395			BOGFIFNC_03754	LGNPLPGC_02483
group_2752		hypothetical protein	2	2	1	2	110	2	102		590	590	590			BOGFIFNC_03755	LGNPLPGC_02484
group_2753		hypothetical protein	2	2	1	2	109	2	101		1244	1244	1244			BOGFIFNC_03756	LGNPLPGC_02485
group_2754		hypothetical protein	2	2	1	2	108	2	100		1700	1700	1700			BOGFIFNC_03757	LGNPLPGC_02486
group_2755		hypothetical protein	2	2	1	2	107	2	99		851	851	851			BOGFIFNC_03758	LGNPLPGC_02487
group_2756		hypothetical protein	2	2	1	2	106	2	98		902	902	902			BOGFIFNC_03759	LGNPLPGC_02488
group_2757		hypothetical protein	2	2	1	2	105	2	97		497	497	497			BOGFIFNC_03760	LGNPLPGC_02489
group_2758		hypothetical protein	2	2	1	2	104	2	96		773	773	773			BOGFIFNC_03761	LGNPLPGC_02490
group_2759		hypothetical protein	2	2	1	2	103	2	95		476	476	476			BOGFIFNC_03762	LGNPLPGC_02491
group_2760		hypothetical protein	2	2	1	2	102	2	94		365	365	365			BOGFIFNC_03763	LGNPLPGC_02492
group_2761		hypothetical protein	2	2	1	2	101	2	93		389	389	389			BOGFIFNC_03764	LGNPLPGC_02493
group_2762		hypothetical protein	2	2	1	2	100	2	92		500	500	500			BOGFIFNC_03765	LGNPLPGC_02494
group_2763		hypothetical protein	2	2	1	2	99	2	91		527	527	527			BOGFIFNC_03766	LGNPLPGC_02495
group_2764		hypothetical protein	2	2	1	2	98	2	90		323	323	323			BOGFIFNC_03767	LGNPLPGC_02496
group_2765		hypothetical protein	2	2	1	2	97	2	89		278	278	278			BOGFIFNC_03768	LGNPLPGC_02497
group_2766		hypothetical protein	2	2	1	2	96	2	88		5744	5744	5744			BOGFIFNC_03769	LGNPLPGC_02498
group_2767		hypothetical protein	2	2	1	2	95	2	87		329	329	329			BOGFIFNC_03770	LGNPLPGC_02499
group_2768		hypothetical protein	2	2	1	2	94	2	86		710	710	710			BOGFIFNC_03771	LGNPLPGC_02500
mepH		Murein DD-endopeptidase MepH	2	2	1	2	93	2	85		758	758	758			BOGFIFNC_03772	LGNPLPGC_02501
degA		HTH-type transcriptional repressor CytR	2	2	1	10	3	36	3		440	1079	759			BOGFIFNC_03977	LGNPLPGC_04010
group_2770		hypothetical protein	2	2	1	2	92	2	84		620	620	620			BOGFIFNC_03773	LGNPLPGC_02502
group_2771		hypothetical protein	2	2	1	2	91	2	83		437	437	437			BOGFIFNC_03774	LGNPLPGC_02503
group_2772		hypothetical protein	2	2	1	1	3543	166	1		146	146	146			BOGFIFNC_03780	LGNPLPGC_01872
group_2773		hypothetical protein	2	2	1	12	3	47	2	Hypothetical protein with no hits to refseq/uniprot/clusters/cdd/tigrfams/pfam overlapping another protein with hits	1529	1529	1529			BOGFIFNC_03809	LGNPLPGC_03750
neo		Aminoglycoside 3'-phosphotransferase	2	2	1	6	1	26	7		803	803	803			BOGFIFNC_03837	LGNPLPGC_03661
group_2775		hypothetical protein	2	2	1	6	9	26	8		836	836	836			BOGFIFNC_03838	LGNPLPGC_03662
group_2776		hypothetical protein	2	2	1	6	8	26	9		422	422	422			BOGFIFNC_03839	LGNPLPGC_03663
group_2777		hypothetical protein	2	2	1	6	7	26	6		410	410	410			BOGFIFNC_03840	LGNPLPGC_03664
[truncated: 3,296 more rows]
