# Supplementary material for: Two Acinetobacter baumannii Isolates Obtained From a Fatal Necrotizing Fasciitis Infection Display Distinct Genomic and Phenotypic Characteristics in Comparison to Type Strains
Source: Front Cell Infect Microbiol. 2021 Apr 12;11:635673. doi: 10.3389/fcimb.2021.635673 (PMC8072282; doi:10.3389/fcimb.2021.635673)
Supplement: Supplementary file 4 [file Table_3.xlsx]

## Sheet: all genes shared by NECRO
Supplemental Table S3. Common Genes of A. baumannii NFAB-1 and NFAB-2 strains
Gene	Non-unique Gene name	Annotation	No. isolates	No. sequences	Avg sequences per isolate	Genome Fragment	Order within Fragment	Accessory Fragment	Accessory Order with Fragment	QC	Min group size nuc	Max group size nuc	Avg group size nuc	NFAb-1	NFAb-2
group_16		hypothetical protein	2	2	1	1	4429	181	1		1826	1826	1826	BOGFIFNC_01083	LGNPLPGC_01171
group_2023		hypothetical protein	2	2	1	1	4096	1	125		200	200	200	BOGFIFNC_00037	LGNPLPGC_02622
group_2024		hypothetical protein	2	2	1	1	3768	1	133		548	548	548	BOGFIFNC_00040	LGNPLPGC_02625
group_2025		hypothetical protein	2	2	1	1	3767	1	132		434	434	434	BOGFIFNC_00041	LGNPLPGC_02626
group_2026		hypothetical protein	2	2	1	1	3766	1	131		236	236	236	BOGFIFNC_00042	LGNPLPGC_02627
group_2027		hypothetical protein	2	2	1	1	3765	1	130		416	416	416	BOGFIFNC_00043	LGNPLPGC_02628
group_2028		hypothetical protein	2	2	1	1	3764	1	129		731	731	731	BOGFIFNC_00044	LGNPLPGC_02629
group_2029		Putative aminoglycoside phosphotransferase	2	2	1	1	1580	12	2		989	989	989	BOGFIFNC_00176	LGNPLPGC_03685
group_2030		hypothetical protein	2	2	1	1	1579	12	3		344	344	344	BOGFIFNC_00177	LGNPLPGC_03684
gpmA		2,3-bisphosphoglycerate-dependent phosphoglycerate mutase	2	2	1	1	1578	12	4		728	728	728	BOGFIFNC_00178	LGNPLPGC_03683
carC_1		Caffeyl-CoA reductase-Etf complex subunit CarC	2	2	1	1	1577	12	5		1160	1160	1160	BOGFIFNC_00179	LGNPLPGC_03682
gno		Gluconate 5-dehydrogenase	2	2	1	1	1576	12	6		767	767	767	BOGFIFNC_00180	LGNPLPGC_03681
prpR		Propionate catabolism operon regulatory protein	2	2	1	1	1575	12	7		1883	1883	1883	BOGFIFNC_00181	LGNPLPGC_03680
dmdB		3-methylmercaptopropionyl-CoA ligase	2	2	1	1	1574	12	17		1634	1634	1634	BOGFIFNC_00182	LGNPLPGC_03679
yjcH_1		Inner membrane protein YjcH	2	2	1	1	1573	12	16		311	311	311	BOGFIFNC_00183	LGNPLPGC_03678
group_2037	actP_1	Cation/acetate symporter ActP	2	2	1	1	1572	12	15		1652	1652	1652	BOGFIFNC_00184	LGNPLPGC_03677
group_2038		2-haloacrylate reductase	2	2	1	1	1571	12	14		986	986	986	BOGFIFNC_00185	LGNPLPGC_03676
calB_3		Coniferyl aldehyde dehydrogenase	2	2	1	1	1570	12	13		1445	1445	1445	BOGFIFNC_00186	LGNPLPGC_03675
group_2040		hypothetical protein	2	2	1	1	1569	12	12		893	893	893	BOGFIFNC_00187	LGNPLPGC_03674
cpo		Non-heme chloroperoxidase	2	2	1	1	1568	12	11		830	830	830	BOGFIFNC_00188	LGNPLPGC_03673
katA		Catalase	2	2	1	1	1567	12	10		1520	1520	1520	BOGFIFNC_00189	LGNPLPGC_03672
group_2043		hypothetical protein	2	2	1	1	1566	12	9		1043	1043	1043	BOGFIFNC_00190	LGNPLPGC_03671
hchA_1		Molecular chaperone Hsp31 and glyoxalase 3	2	2	1	1	1565	12	8		671	671	671	BOGFIFNC_00191	LGNPLPGC_03670
group_2045		hypothetical protein	2	2	1	1	4762	145	1		1430	1430	1430	BOGFIFNC_00220	LGNPLPGC_00602
iutA_1		Ferric aerobactin receptor	2	2	1	1	1416	190	1		2129	2129	2129	BOGFIFNC_00279	LGNPLPGC_00543
cirA_2		Colicin I receptor	2	2	1	1	4867	101	1		1832	1832	1832	BOGFIFNC_00325	LGNPLPGC_00497
rfbD		UDP-galactopyranose mutase	2	2	1	1	4890	51	1		1121	1121	1121	BOGFIFNC_00345	LGNPLPGC_00477
group_2049		hypothetical protein	2	2	1	1	4889	51	2		839	839	839	BOGFIFNC_00346	LGNPLPGC_00476
group_2050		hypothetical protein	2	2	1	1	1412	51	3		776	776	776	BOGFIFNC_00347	LGNPLPGC_00475
group_2051		hypothetical protein	2	2	1	1	1413	51	4		767	767	767	BOGFIFNC_00348	LGNPLPGC_00474
dinB1_2		DNA polymerase IV 1	2	2	1	1	1497	89	1		1298	1298	1298	BOGFIFNC_00358	LGNPLPGC_02949
lexA_2		LexA repressor	2	2	1	1	1498	89	2		494	494	494	BOGFIFNC_00359	LGNPLPGC_02950
group_2054		hypothetical protein	2	2	1	1	2622	144	1		218	218	218	BOGFIFNC_00380	LGNPLPGC_02971
group_2055		hypothetical protein	2	2	1	1	3779	59	3		1226	1226	1226	BOGFIFNC_00444	LGNPLPGC_03091
group_2056		hypothetical protein	2	2	1	1	3778	59	2		755	755	755	BOGFIFNC_00445	LGNPLPGC_03090
group_2057		hypothetical protein	2	2	1	1	3777	59	1		101	101	101	BOGFIFNC_00446	LGNPLPGC_03089
group_2058		hypothetical protein	2	2	1	1	3781	21	2		1949	1949	1949	BOGFIFNC_00481	LGNPLPGC_03054
group_2059		hypothetical protein	2	2	1	1	3790	21	3		1223	1223	1223	BOGFIFNC_00482	LGNPLPGC_03053
group_2060		hypothetical protein	2	2	1	1	3787	21	1		1181	1181	1181	BOGFIFNC_00484	LGNPLPGC_03051
group_2061		hypothetical protein	2	2	1	1	3783	184	1		848	848	848	BOGFIFNC_00486	LGNPLPGC_03049
group_2062		hypothetical protein	2	2	1	1	455	65	3		260	260	260	BOGFIFNC_00522	LGNPLPGC_00960
group_2063		hypothetical protein	2	2	1	1	454	65	2		827	827	827	BOGFIFNC_00523	LGNPLPGC_00961
group_2064	ohrR_3	Organic hydroperoxide resistance transcriptional regulator	2	2	1	1	1804	13	2		425	425	425	BOGFIFNC_00722	LGNPLPGC_03957
C1-hpah_4		p-hydroxyphenylacetate 3-hydroxylase, reductase component	2	2	1	1	1803	13	3		947	947	947	BOGFIFNC_00723	LGNPLPGC_03958
C2-hpah		p-hydroxyphenylacetate 3-hydroxylase, oxygenase component	2	2	1	1	1802	13	4		1268	1268	1268	BOGFIFNC_00724	LGNPLPGC_03959
yhjE_3		Inner membrane metabolite transport protein YhjE	2	2	1	1	1801	13	5		1373	1373	1373	BOGFIFNC_00725	LGNPLPGC_03960
davD_2		Glutarate-semialdehyde dehydrogenase DavD	2	2	1	1	1800	13	6		1448	1448	1448	BOGFIFNC_00726	LGNPLPGC_03961
hpcH		4-hydroxy-2-oxo-heptane-1,7-dioate aldolase	2	2	1	1	1799	13	7		800	800	800	BOGFIFNC_00727	LGNPLPGC_03962
hpcG		2-oxo-hept-4-ene-1,7-dioate hydratase	2	2	1	1	1798	13	8		803	803	803	BOGFIFNC_00728	LGNPLPGC_03963
hpcD_2		5-carboxymethyl-2-hydroxymuconate Delta-isomerase	2	2	1	1	1797	13	9		389	389	389	BOGFIFNC_00729	LGNPLPGC_03964
hpcB		3,4-dihydroxyphenylacetate 2,3-dioxygenase	2	2	1	1	1796	13	10		857	857	857	BOGFIFNC_00730	LGNPLPGC_03965
group_2073	betB_1	NAD/NADP-dependent betaine aldehyde dehydrogenase	2	2	1	1	1795	13	11		1460	1460	1460	BOGFIFNC_00731	LGNPLPGC_03966
hpcE_1		Homoprotocatechuate catabolism bifunctional isomerase/decarboxylase	2	2	1	1	1794	13	12		764	764	764	BOGFIFNC_00732	LGNPLPGC_03967
hpcE_2		Homoprotocatechuate catabolism bifunctional isomerase/decarboxylase	2	2	1	1	1793	13	13		659	659	659	BOGFIFNC_00733	LGNPLPGC_03968
btr_1		HTH-type transcriptional activator Btr	2	2	1	1	1792	13	14		887	887	887	BOGFIFNC_00734	LGNPLPGC_03969
group_2077	bcr_2	Bicyclomycin resistance protein	2	2	1	1	1791	13	15		1175	1175	1175	BOGFIFNC_00735	LGNPLPGC_03970
tyrS_2		Tyrosine--tRNA ligase	2	2	1	1	1790	13	16		1214	1214	1214	BOGFIFNC_00736	LGNPLPGC_03971
group_2079		hypothetical protein	2	2	1	1	1789	13	17		533	533	533	BOGFIFNC_00737	LGNPLPGC_03972
group_2080		hypothetical protein	2	2	1	1	1327	86	1		416	416	416	BOGFIFNC_00818	LGNPLPGC_01789
group_2081		hypothetical protein	2	2	1	1	1326	86	2		422	422	422	BOGFIFNC_00819	LGNPLPGC_01790
group_2082		ATP/GTP phosphatase	2	2	1	1	6	54	1		1109	1109	1109	BOGFIFNC_00822	LGNPLPGC_01793
group_2083		hypothetical protein	2	2	1	1	7	54	4		701	701	701	BOGFIFNC_00823	LGNPLPGC_01794
group_2084		hypothetical protein	2	2	1	1	8	54	3		284	284	284	BOGFIFNC_00824	LGNPLPGC_01795
eamA		putative amino-acid metabolite efflux pump	2	2	1	1	9	54	2		902	902	902	BOGFIFNC_00825	LGNPLPGC_01796
group_2086		hypothetical protein	2	2	1	1	174	140	1		608	608	608	BOGFIFNC_00878	LGNPLPGC_03593
group_2087		hypothetical protein	2	2	1	1	4626	16	8		326	326	326	BOGFIFNC_00908	LGNPLPGC_00880
group_2088		hypothetical protein	2	2	1	1	4625	16	7		383	383	383	BOGFIFNC_00909	LGNPLPGC_00879
group_2089		hypothetical protein	2	2	1	1	4624	16	6		485	485	485	BOGFIFNC_00910	LGNPLPGC_00878
group_2090		hypothetical protein	2	2	1	1	1428	88	2		1850	1850	1850	BOGFIFNC_00957	LGNPLPGC_00831
group_2091		hypothetical protein	2	2	1	1	1429	88	1		2435	2435	2435	BOGFIFNC_00958	LGNPLPGC_00830
group_2093		hypothetical protein	2	2	1	1	4444	91	1		464	464	464	BOGFIFNC_01068	LGNPLPGC_01156
group_2094		hypothetical protein	2	2	1	1	4443	91	2		632	632	632	BOGFIFNC_01069	LGNPLPGC_01157
group_2095		hypothetical protein	2	2	1	1	1455	168	1		2171	2171	2171	BOGFIFNC_01097	LGNPLPGC_01185
fcuA_1		Ferrichrome receptor FcuA	2	2	1	1	4377	183	1		2255	2255	2255	BOGFIFNC_01121	LGNPLPGC_01209
group_2097		hypothetical protein	2	2	1	1	104	180	1		356	356	356	BOGFIFNC_01140	LGNPLPGC_00255
group_2098		hypothetical protein	2	2	1	1	1082	52	1		641	641	641	BOGFIFNC_01162	LGNPLPGC_00233
recF_1		DNA replication and repair protein RecF	2	2	1	1	1083	52	4		1544	1544	1544	BOGFIFNC_01163	LGNPLPGC_00232
group_2100		hypothetical protein	2	2	1	1	1084	52	3		947	947	947	BOGFIFNC_01164	LGNPLPGC_00231
group_2101		hypothetical protein	2	2	1	1	821	172	1		350	350	350	BOGFIFNC_01271	LGNPLPGC_02721
group_2102		hypothetical protein	2	2	1	1	749	105	1		344	344	344	BOGFIFNC_01288	LGNPLPGC_02738
group_2103		hypothetical protein	2	2	1	1	3002	1	291		659	659	659	BOGFIFNC_01292	LGNPLPGC_03039
group_2104		hypothetical protein	2	2	1	1	3003	1	292		938	938	938	BOGFIFNC_01293	LGNPLPGC_03038
group_2106		hypothetical protein	2	2	1	1	4184	1	111		377	377	377	BOGFIFNC_02036	LGNPLPGC_00320
prtR_1		HTH-type transcriptional regulator PrtR	2	2	1	1	3006	1	295		743	743	743	BOGFIFNC_01296	LGNPLPGC_02152
group_2108		hypothetical protein	2	2	1	1	3007	1	296		185	185	185	BOGFIFNC_01297	LGNPLPGC_02153
group_2109		hypothetical protein	2	2	1	1	3008	1	297		266	266	266	BOGFIFNC_01298	LGNPLPGC_02154
group_2110		hypothetical protein	2	2	1	1	4244	1	300		743	743	743	BOGFIFNC_01301	LGNPLPGC_02157
group_2111		hypothetical protein	2	2	1	1	4247	1	100		395	395	395	BOGFIFNC_01304	LGNPLPGC_02160
rusA		Crossover junction endodeoxyribonuclease RusA	2	2	1	1	4248	1	99		506	506	506	BOGFIFNC_01305	LGNPLPGC_02161
group_2113		hypothetical protein	2	2	1	1	4249	1	98		404	404	404	BOGFIFNC_01306	LGNPLPGC_02162
group_2114		hypothetical protein	2	2	1	1	4250	1	97		341	341	341	BOGFIFNC_01307	LGNPLPGC_02163
group_2115		hypothetical protein	2	2	1	1	4251	1	96		272	272	272	BOGFIFNC_01308	LGNPLPGC_02164
group_2116		hypothetical protein	2	2	1	1	4252	1	95		422	422	422	BOGFIFNC_01309	LGNPLPGC_02165
group_2117		hypothetical protein	2	2	1	1	4253	1	94		203	203	203	BOGFIFNC_01310	LGNPLPGC_02166
group_2118		hypothetical protein	2	2	1	1	4254	1	93		203	203	203	BOGFIFNC_01311	LGNPLPGC_02167
group_2119		hypothetical protein	2	2	1	1	4255	1	92		323	323	323	BOGFIFNC_01312	LGNPLPGC_02168
group_2120		hypothetical protein	2	2	1	1	4256	1	91		230	230	230	BOGFIFNC_01313	LGNPLPGC_02169
group_2121		hypothetical protein	2	2	1	1	4257	1	90		1643	1643	1643	BOGFIFNC_01314	LGNPLPGC_02170
group_2122		hypothetical protein	2	2	1	1	4258	1	89		485	485	485	BOGFIFNC_01315	LGNPLPGC_02171
group_2123		hypothetical protein	2	2	1	1	4259	1	88		623	623	623	BOGFIFNC_01316	LGNPLPGC_02172
group_2124		hypothetical protein	2	2	1	1	4260	1	87		899	899	899	BOGFIFNC_01317	LGNPLPGC_02173
group_2125		hypothetical protein	2	2	1	1	4261	1	86		560	560	560	BOGFIFNC_01318	LGNPLPGC_02174
group_2126		hypothetical protein	2	2	1	1	4262	1	85		2078	2078	2078	BOGFIFNC_01319	LGNPLPGC_02175
group_2127		hypothetical protein	2	2	1	1	4263	1	84		452	452	452	BOGFIFNC_01320	LGNPLPGC_02176
group_2128		hypothetical protein	2	2	1	1	4264	1	83		395	395	395	BOGFIFNC_01321	LGNPLPGC_02177
group_2129		hypothetical protein	2	2	1	1	4265	1	82		1991	1991	1991	BOGFIFNC_01322	LGNPLPGC_02178
group_2130		hypothetical protein	2	2	1	1	4266	1	81		2630	2630	2630	BOGFIFNC_01323	LGNPLPGC_02179
group_2131		hypothetical protein	2	2	1	1	4267	1	80		2525	2525	2525	BOGFIFNC_01324	LGNPLPGC_02180
group_2132		hypothetical protein	2	2	1	1	4268	1	79		302	302	302	BOGFIFNC_01325	LGNPLPGC_02181
group_2133		hypothetical protein	2	2	1	1	4269	1	78		191	191	191	BOGFIFNC_01326	LGNPLPGC_02182
group_2134		hypothetical protein	2	2	1	1	4270	1	77		428	428	428	BOGFIFNC_01327	LGNPLPGC_02183
group_2135		hypothetical protein	2	2	1	1	4271	1	76		200	200	200	BOGFIFNC_01328	LGNPLPGC_02184
group_2136		hypothetical protein	2	2	1	1	4272	1	75		188	188	188	BOGFIFNC_01329	LGNPLPGC_02185
group_2137		hypothetical protein	2	2	1	1	4273	1	74		314	314	314	BOGFIFNC_01330	LGNPLPGC_02186
group_2138		hypothetical protein	2	2	1	1	4274	1	73		1658	1658	1658	BOGFIFNC_01331	LGNPLPGC_02187
group_2139		hypothetical protein	2	2	1	1	4275	1	72		2555	2555	2555	BOGFIFNC_01332	LGNPLPGC_02188
rrrD_1		Lysozyme RrrD	2	2	1	1	4278	1	69		554	554	554	BOGFIFNC_01335	LGNPLPGC_02191
group_2141		hypothetical protein	2	2	1	1	4279	1	68		191	191	191	BOGFIFNC_01336	LGNPLPGC_02192
group_2143		hypothetical protein	2	2	1	1	2911	173	1	Hypothetical protein with no hits to refseq/uniprot/clusters/cdd/tigrfams/pfam overlapping another protein with hits	146	146	146	BOGFIFNC_01345	LGNPLPGC_02201
group_2144		hypothetical protein	2	2	1	1	2858	191	1		656	656	656	BOGFIFNC_01399	LGNPLPGC_02255
shlB_1		Hemolysin transporter protein ShlB	2	2	1	1	2844	25	2		1757	1757	1757	BOGFIFNC_01413	LGNPLPGC_02269
cdiA2_1		tRNA nuclease CdiA-2	2	2	1	1	2843	25	3		11171	11171	11171	BOGFIFNC_01414	LGNPLPGC_02270
group_2147		hypothetical protein	2	2	1	1	2842	25	9		449	449	449	BOGFIFNC_01415	LGNPLPGC_02271
group_2148		hypothetical protein	2	2	1	1	2841	25	8		1142	1142	1142	BOGFIFNC_01416	LGNPLPGC_02272
group_2149		hypothetical protein	2	2	1	1	2840	25	7		554	554	554	BOGFIFNC_01417	LGNPLPGC_02273
group_2150		hypothetical protein	2	2	1	1	2839	25	6		323	323	323	BOGFIFNC_01418	LGNPLPGC_02274
group_2151		hypothetical protein	2	2	1	1	2838	25	5		908	908	908	BOGFIFNC_01419	LGNPLPGC_02275
group_2152		hypothetical protein	2	2	1	1	2837	25	4		659	659	659	BOGFIFNC_01420	LGNPLPGC_02276
group_2153		hypothetical protein	2	2	1	15	3	70	2		290	290	290	BOGFIFNC_01472	LGNPLPGC_02947
group_2154		hypothetical protein	2	2	1	15	2	70	3	Hypothetical protein with no hits to refseq/uniprot/clusters/cdd/tigrfams/pfam overlapping another protein with hits	437	437	437	BOGFIFNC_01473	LGNPLPGC_02948
group_2156	dcyD	D-cysteine desulfhydrase	2	2	1	1	3774	143	1		881	881	881	BOGFIFNC_01485	LGNPLPGC_03342
group_2157		hypothetical protein	2	2	1	1	3775	156	1		170	170	170	BOGFIFNC_01487	LGNPLPGC_03344
group_2158		hypothetical protein	2	2	1	1	4010	7	4		458	458	458	BOGFIFNC_01564	LGNPLPGC_01994
group_2159		hypothetical protein	2	2	1	1	4022	7	3		461	461	461	BOGFIFNC_01565	LGNPLPGC_01993
group_2160		hypothetical protein	2	2	1	1	4023	7	2		347	347	347	BOGFIFNC_01566	LGNPLPGC_01992
group_2161		hypothetical protein	2	2	1	1	3981	127	1		470	470	470	BOGFIFNC_01577	LGNPLPGC_01981
group_2162		hypothetical protein	2	2	1	1	2431	107	1		446	446	446	BOGFIFNC_01618	LGNPLPGC_01940
aarA		Rhomboid protease AarA	2	2	1	1	2485	152	1		809	809	809	BOGFIFNC_01640	LGNPLPGC_01918
group_2164		hypothetical protein	2	2	1	1	3041	158	1		626	626	626	BOGFIFNC_01708	LGNPLPGC_03292
fhuE_2		FhuE receptor	2	2	1	1	3106	85	1		1109	1109	1109	BOGFIFNC_01719	LGNPLPGC_03303
fhuE_3		FhuE receptor	2	2	1	1	3105	85	2		962	962	962	BOGFIFNC_01720	LGNPLPGC_03304
group_2167		hypothetical protein	2	2	1	1	3769	195	1		782	782	782	BOGFIFNC_01761	LGNPLPGC_02566
group_2168		Trans-3-hydroxy-L-proline dehydratase	2	2	1	1	1613	20	13		1040	1040	1040	BOGFIFNC_01763	LGNPLPGC_03103
puuC		Aldehyde dehydrogenase PuuC	2	2	1	1	1614	20	11		1478	1478	1478	BOGFIFNC_01764	LGNPLPGC_03104
group_2170		hypothetical protein	2	2	1	1	1615	20	10		1259	1259	1259	BOGFIFNC_01765	LGNPLPGC_03105
group_2171		hypothetical protein	2	2	1	1	1616	20	9		689	689	689	BOGFIFNC_01766	LGNPLPGC_03106
puuB_5		Gamma-glutamylputrescine oxidoreductase	2	2	1	1	1617	20	8		1373	1373	1373	BOGFIFNC_01767	LGNPLPGC_03107
ethR		HTH-type transcriptional regulator EthR	2	2	1	1	1618	20	7		605	605	605	BOGFIFNC_01768	LGNPLPGC_03108
group_2174		Putative trans-acting enoyl reductase	2	2	1	1	1619	20	6		1247	1247	1247	BOGFIFNC_01769	LGNPLPGC_03109
pao		Pseudooxynicotine oxidase	2	2	1	1	1620	20	5		1307	1307	1307	BOGFIFNC_01770	LGNPLPGC_03110
group_2176		Baeyer-Villiger monooxygenase	2	2	1	1	1621	20	4		1541	1541	1541	BOGFIFNC_01771	LGNPLPGC_03111
group_2177		Monoacylglycerol lipase	2	2	1	1	1622	20	3		914	914	914	BOGFIFNC_01772	LGNPLPGC_03112
oprM_2		Outer membrane protein OprM	2	2	1	1	1623	20	2		1070	1070	1070	BOGFIFNC_01773	LGNPLPGC_03113
arpC_2		Antibiotic efflux pump outer membrane protein ArpC	2	2	1	1	1624	20	1		278	278	278	BOGFIFNC_01774	LGNPLPGC_03114
group_2180		hypothetical protein	2	2	1	1	1712	118	1		923	923	923	BOGFIFNC_01781	LGNPLPGC_03121
group_2181	pgrR_4	HTH-type transcriptional regulator PgrR	2	2	1	1	1607	9	4		899	899	899	BOGFIFNC_01783	LGNPLPGC_03123
group_2182		hypothetical protein	2	2	1	1	1608	9	5		926	926	926	BOGFIFNC_01784	LGNPLPGC_03124
group_2183		hypothetical protein	2	2	1	1	1609	9	6		296	296	296	BOGFIFNC_01785	LGNPLPGC_03125
group_2185		hypothetical protein	2	2	1	1	1733	9	16		140	140	140	BOGFIFNC_01788	LGNPLPGC_03128
group_2186		hypothetical protein	2	2	1	1	1734	9	15		494	494	494	BOGFIFNC_01789	LGNPLPGC_03129
group_2187		hypothetical protein	2	2	1	1	1735	9	14		875	875	875	BOGFIFNC_01790	LGNPLPGC_03130
group_2188		hypothetical protein	2	2	1	1	1736	9	13		590	590	590	BOGFIFNC_01791	LGNPLPGC_03131
group_2189		hypothetical protein	2	2	1	1	1737	9	12		695	695	695	BOGFIFNC_01792	LGNPLPGC_03132
group_2190		hypothetical protein	2	2	1	1	1738	9	11		746	746	746	BOGFIFNC_01793	LGNPLPGC_03133
group_2191		hypothetical protein	2	2	1	1	1739	9	10		593	593	593	BOGFIFNC_01794	LGNPLPGC_03134
group_2192		hypothetical protein	2	2	1	1	1557	6	46		284	284	284	BOGFIFNC_01832	LGNPLPGC_01380
group_2193		hypothetical protein	2	2	1	1	1556	6	47		743	743	743	BOGFIFNC_01833	LGNPLPGC_01381
group_2194		hypothetical protein	2	2	1	1	1555	6	48		275	275	275	BOGFIFNC_01834	LGNPLPGC_01382
group_2195		hypothetical protein	2	2	1	1	1554	6	49		2150	2150	2150	BOGFIFNC_01835	LGNPLPGC_01383
group_2196		hypothetical protein	2	2	1	1	1553	6	50		755	755	755	BOGFIFNC_01836	LGNPLPGC_01384
group_2197		hypothetical protein	2	2	1	1	1552	6	51		674	674	674	BOGFIFNC_01837	LGNPLPGC_01385
group_2198		hypothetical protein	2	2	1	1	1551	6	52		245	245	245	BOGFIFNC_01838	LGNPLPGC_01386
group_2199		hypothetical protein	2	2	1	1	1550	6	53		362	362	362	BOGFIFNC_01839	LGNPLPGC_01387
group_2200		hypothetical protein	2	2	1	1	1549	6	54		212	212	212	BOGFIFNC_01840	LGNPLPGC_01388
group_2201		hypothetical protein	2	2	1	1	1548	6	43		230	230	230	BOGFIFNC_01841	LGNPLPGC_01389
group_2202		hypothetical protein	2	2	1	1	1547	6	42		503	503	503	BOGFIFNC_01842	LGNPLPGC_01390
hupB_1		DNA-binding protein HU-beta	2	2	1	1	1546	6	41		308	308	308	BOGFIFNC_01843	LGNPLPGC_01391
group_2204		hypothetical protein	2	2	1	1	1545	6	40		149	149	149	BOGFIFNC_01844	LGNPLPGC_01392
group_2205		hypothetical protein	2	2	1	1	1544	6	39		203	203	203	BOGFIFNC_01845	LGNPLPGC_01393
group_2206		hypothetical protein	2	2	1	1	1543	6	38		431	431	431	BOGFIFNC_01846	LGNPLPGC_01394
group_2207		hypothetical protein	2	2	1	1	1542	6	37		440	440	440	BOGFIFNC_01847	LGNPLPGC_01395
group_2208		hypothetical protein	2	2	1	1	1541	6	36		434	434	434	BOGFIFNC_01848	LGNPLPGC_01396
group_2209		hypothetical protein	2	2	1	1	1540	6	35		500	500	500	BOGFIFNC_01849	LGNPLPGC_01397
group_2210		hypothetical protein	2	2	1	1	1539	6	34		359	359	359	BOGFIFNC_01850	LGNPLPGC_01398
group_2211		hypothetical protein	2	2	1	1	1538	6	33		341	341	341	BOGFIFNC_01851	LGNPLPGC_01399
group_2212		hypothetical protein	2	2	1	1	1537	6	32		311	311	311	BOGFIFNC_01852	LGNPLPGC_01400
group_2213		hypothetical protein	2	2	1	1	1536	6	31		548	548	548	BOGFIFNC_01853	LGNPLPGC_01401
group_2214		hypothetical protein	2	2	1	1	1506	6	30		1559	1559	1559	BOGFIFNC_01854	LGNPLPGC_01402
group_2215		hypothetical protein	2	2	1	1	1507	6	29		431	431	431	BOGFIFNC_01855	LGNPLPGC_01403
group_2216		hypothetical protein	2	2	1	1	1508	6	28		335	335	335	BOGFIFNC_01856	LGNPLPGC_01404
group_2217		hypothetical protein	2	2	1	1	1509	6	27		767	767	767	BOGFIFNC_01857	LGNPLPGC_01405
dpnM_1		Modification methylase DpnIIA	2	2	1	1	1510	6	26		767	767	767	BOGFIFNC_01858	LGNPLPGC_01406
group_2219		hypothetical protein	2	2	1	1	1511	6	25		1592	1592	1592	BOGFIFNC_01859	LGNPLPGC_01407
group_2220		hypothetical protein	2	2	1	1	1512	6	24		1313	1313	1313	BOGFIFNC_01860	LGNPLPGC_01408
group_2221		hypothetical protein	2	2	1	1	1513	6	23		476	476	476	BOGFIFNC_01861	LGNPLPGC_01409
group_2222		hypothetical protein	2	2	1	1	1514	6	22		1061	1061	1061	BOGFIFNC_01862	LGNPLPGC_01410
group_2223		hypothetical protein	2	2	1	1	1515	6	21		425	425	425	BOGFIFNC_01863	LGNPLPGC_01411
group_2224		hypothetical protein	2	2	1	1	1516	6	20		932	932	932	BOGFIFNC_01864	LGNPLPGC_01412
group_2225		hypothetical protein	2	2	1	1	1517	6	19		434	434	434	BOGFIFNC_01865	LGNPLPGC_01413
group_2226		hypothetical protein	2	2	1	1	1518	6	18		590	590	590	BOGFIFNC_01866	LGNPLPGC_01414
group_2227		hypothetical protein	2	2	1	1	1519	6	17		347	347	347	BOGFIFNC_01867	LGNPLPGC_01415
group_2228		hypothetical protein	2	2	1	1	1520	6	16		1955	1955	1955	BOGFIFNC_01868	LGNPLPGC_01416
group_2229		hypothetical protein	2	2	1	1	1521	6	15		1061	1061	1061	BOGFIFNC_01869	LGNPLPGC_01417
group_2230		hypothetical protein	2	2	1	1	1522	6	14		809	809	809	BOGFIFNC_01870	LGNPLPGC_01418
group_2231		hypothetical protein	2	2	1	1	1523	6	13		377	377	377	BOGFIFNC_01871	LGNPLPGC_01419
group_2232		hypothetical protein	2	2	1	1	1524	6	12		341	341	341	BOGFIFNC_01872	LGNPLPGC_01420
group_2233		hypothetical protein	2	2	1	1	1525	6	11		209	209	209	BOGFIFNC_01873	LGNPLPGC_01421
group_2234		hypothetical protein	2	2	1	1	1526	6	10		275	275	275	BOGFIFNC_01874	LGNPLPGC_01422
group_2235		hypothetical protein	2	2	1	1	1527	6	9		1817	1817	1817	BOGFIFNC_01875	LGNPLPGC_01423
group_2236		hypothetical protein	2	2	1	1	1528	6	8		590	590	590	BOGFIFNC_01876	LGNPLPGC_01424
group_2237		hypothetical protein	2	2	1	1	1529	6	7		1175	1175	1175	BOGFIFNC_01877	LGNPLPGC_01425
group_2238		hypothetical protein	2	2	1	1	1530	6	6		1055	1055	1055	BOGFIFNC_01878	LGNPLPGC_01426
group_2239		hypothetical protein	2	2	1	1	1531	6	5		485	485	485	BOGFIFNC_01879	LGNPLPGC_01427
group_2240		hypothetical protein	2	2	1	1	1532	6	4		362	362	362	BOGFIFNC_01880	LGNPLPGC_01428
group_2241		hypothetical protein	2	2	1	1	1533	6	3		1046	1046	1046	BOGFIFNC_01881	LGNPLPGC_01429
group_2242		hypothetical protein	2	2	1	1	1534	6	2		536	536	536	BOGFIFNC_01882	LGNPLPGC_01430
group_2243		hypothetical protein	2	2	1	1	1535	6	1		1538	1538	1538	BOGFIFNC_01883	LGNPLPGC_01431
mopR		Phenol regulator MopR	2	2	1	1	3278	29	2		1670	1670	1670	BOGFIFNC_01908	LGNPLPGC_02933
group_2245		hypothetical protein	2	2	1	1	3277	29	3		287	287	287	BOGFIFNC_01909	LGNPLPGC_02934
mphL		Phenol hydroxylase P1 protein	2	2	1	1	3276	29	4		998	998	998	BOGFIFNC_01910	LGNPLPGC_02935
dmpM		Phenol hydroxylase P2 protein	2	2	1	1	3275	29	5		266	266	266	BOGFIFNC_01911	LGNPLPGC_02936
tmoA		Toluene-4-monooxygenase system protein A	2	2	1	1	3274	29	6		1526	1526	1526	BOGFIFNC_01912	LGNPLPGC_02937
group_2249		hypothetical protein	2	2	1	1	3273	29	7		362	362	362	BOGFIFNC_01913	LGNPLPGC_02938
mphP		Phenol hydroxylase P5 protein	2	2	1	1	3272	29	8		1061	1061	1061	BOGFIFNC_01914	LGNPLPGC_02939
group_2251		hypothetical protein	2	2	1	1	3271	29	1		881	881	881	BOGFIFNC_01915	LGNPLPGC_02940
group_2252		hypothetical protein	2	2	1	1	1465	63	1		983	983	983	BOGFIFNC_01975	LGNPLPGC_00259
group_2253		hypothetical protein	2	2	1	1	4318	174	1		1070	1070	1070	BOGFIFNC_02010	LGNPLPGC_00294
intA		Prophage integrase IntA	2	2	1	1	4174	1	101		1250	1250	1250	BOGFIFNC_02026	LGNPLPGC_00310
group_2255		hypothetical protein	2	2	1	1	4175	1	102		176	176	176	BOGFIFNC_02027	LGNPLPGC_00311
group_2256		hypothetical protein	2	2	1	1	4176	1	103		224	224	224	BOGFIFNC_02028	LGNPLPGC_00312
group_2257		hypothetical protein	2	2	1	1	4179	1	106		608	608	608	BOGFIFNC_02031	LGNPLPGC_00315
group_2258		hypothetical protein	2	2	1	1	4180	1	107		758	758	758	BOGFIFNC_02032	LGNPLPGC_00316
group_2259		hypothetical protein	2	2	1	1	4181	1	108		1061	1061	1061	BOGFIFNC_02033	LGNPLPGC_00317
group_2260		hypothetical protein	2	2	1	1	4182	1	109		215	215	215	BOGFIFNC_02034	LGNPLPGC_00318
group_2261		hypothetical protein	2	2	1	1	4185	1	112		209	209	209	BOGFIFNC_02037	LGNPLPGC_00321
group_2262		hypothetical protein	2	2	1	1	4186	1	113		278	278	278	BOGFIFNC_02038	LGNPLPGC_00322
group_2263		hypothetical protein	2	2	1	1	4187	1	114		329	329	329	BOGFIFNC_02039	LGNPLPGC_00323
group_2264		hypothetical protein	2	2	1	1	4240	1	288		167	167	167	BOGFIFNC_02044	LGNPLPGC_00328
group_2265		hypothetical protein	2	2	1	1	4239	1	287		893	893	893	BOGFIFNC_02045	LGNPLPGC_00329
group_2266	dnaB_2	Replicative DNA helicase	2	2	1	1	4238	1	286		1325	1325	1325	BOGFIFNC_02046	LGNPLPGC_00330
rsrIM		Modification methylase RsrI	2	2	1	1	4237	1	285		761	761	761	BOGFIFNC_02047	LGNPLPGC_00331
group_2268		hypothetical protein	2	2	1	1	4236	1	284		242	242	242	BOGFIFNC_02048	LGNPLPGC_00332
group_2269		hypothetical protein	2	2	1	1	4235	1	283		176	176	176	BOGFIFNC_02049	LGNPLPGC_00333
group_2270		hypothetical protein	2	2	1	1	4234	1	282		305	305	305	BOGFIFNC_02050	LGNPLPGC_00334
group_2271		hypothetical protein	2	2	1	1	4233	1	281		149	149	149	BOGFIFNC_02051	LGNPLPGC_00335
group_2272		hypothetical protein	2	2	1	1	4232	1	280		380	380	380	BOGFIFNC_02052	LGNPLPGC_00336
group_2273		hypothetical protein	2	2	1	1	4231	1	279		365	365	365	BOGFIFNC_02053	LGNPLPGC_00337
group_2274		hypothetical protein	2	2	1	1	4230	1	278		500	500	500	BOGFIFNC_02054	LGNPLPGC_00338
group_2275		hypothetical protein	2	2	1	1	4229	1	277		308	308	308	BOGFIFNC_02055	LGNPLPGC_00339
group_2276		hypothetical protein	2	2	1	1	4228	1	276		158	158	158	BOGFIFNC_02056	LGNPLPGC_00340
group_2277		hypothetical protein	2	2	1	1	4227	1	275		569	569	569	BOGFIFNC_02057	LGNPLPGC_00341
group_2278		hypothetical protein	2	2	1	1	4226	1	274		428	428	428	BOGFIFNC_02058	LGNPLPGC_00342
group_2279		hypothetical protein	2	2	1	1	4225	1	273		560	560	560	BOGFIFNC_02059	LGNPLPGC_00343
group_2280		hypothetical protein	2	2	1	1	4224	1	272		242	242	242	BOGFIFNC_02060	LGNPLPGC_00344
dpnM_2		Modification methylase DpnIIA	2	2	1	1	4223	1	271		770	770	770	BOGFIFNC_02061	LGNPLPGC_00345
group_2282		hypothetical protein	2	2	1	1	4222	1	270		176	176	176	BOGFIFNC_02062	LGNPLPGC_00346
group_2283		hypothetical protein	2	2	1	1	4221	1	269		233	233	233	BOGFIFNC_02063	LGNPLPGC_00347
group_2284		hypothetical protein	2	2	1	1	4220	1	268		335	335	335	BOGFIFNC_02064	LGNPLPGC_00348
group_2285		hypothetical protein	2	2	1	1	4219	1	267		479	479	479	BOGFIFNC_02065	LGNPLPGC_00349
group_2286		hypothetical protein	2	2	1	1	4218	1	266		218	218	218	BOGFIFNC_02066	LGNPLPGC_00350
group_2287		hypothetical protein	2	2	1	1	4217	1	265		341	341	341	BOGFIFNC_02067	LGNPLPGC_00351
group_2288		hypothetical protein	2	2	1	1	4216	1	264		338	338	338	BOGFIFNC_02068	LGNPLPGC_00352
group_2289		hypothetical protein	2	2	1	1	4215	1	263		236	236	236	BOGFIFNC_02069	LGNPLPGC_00353
group_2290		hypothetical protein	2	2	1	1	4214	1	262		1742	1742	1742	BOGFIFNC_02070	LGNPLPGC_00354
group_2291		hypothetical protein	2	2	1	1	4213	1	261		236	236	236	BOGFIFNC_02071	LGNPLPGC_00355
group_2292		hypothetical protein	2	2	1	1	4212	1	260		1241	1241	1241	BOGFIFNC_02072	LGNPLPGC_00356
group_2293		hypothetical protein	2	2	1	1	4211	1	259		413	413	413	BOGFIFNC_02073	LGNPLPGC_00357
clpP_1		ATP-dependent Clp protease proteolytic subunit	2	2	1	1	4210	1	258		869	869	869	BOGFIFNC_02074	LGNPLPGC_00358
group_2295		hypothetical protein	2	2	1	1	4209	1	257		1178	1178	1178	BOGFIFNC_02075	LGNPLPGC_00359
group_2296		hypothetical protein	2	2	1	1	4208	1	256		308	308	308	BOGFIFNC_02076	LGNPLPGC_00360
group_2297		hypothetical protein	2	2	1	1	4207	1	255		458	458	458	BOGFIFNC_02077	LGNPLPGC_00361
group_2298		hypothetical protein	2	2	1	1	4206	1	254		344	344	344	BOGFIFNC_02078	LGNPLPGC_00362
group_2299		hypothetical protein	2	2	1	1	4205	1	253		458	458	458	BOGFIFNC_02079	LGNPLPGC_00363
group_2300		hypothetical protein	2	2	1	1	4204	1	252		368	368	368	BOGFIFNC_02080	LGNPLPGC_00364
group_2301		hypothetical protein	2	2	1	1	4203	1	251		467	467	467	BOGFIFNC_02081	LGNPLPGC_00365
group_2302		hypothetical protein	2	2	1	1	4202	1	250		461	461	461	BOGFIFNC_02082	LGNPLPGC_00366
group_2303		hypothetical protein	2	2	1	1	4201	1	249		509	509	509	BOGFIFNC_02083	LGNPLPGC_00367
group_2304		hypothetical protein	2	2	1	1	4200	1	248		3584	3584	3584	BOGFIFNC_02084	LGNPLPGC_00368
hicB		Antitoxin HicB	2	2	1	1	4199	1	247		419	419	419	BOGFIFNC_02085	LGNPLPGC_00369
group_2306		hypothetical protein	2	2	1	1	4198	1	246		344	344	344	BOGFIFNC_02086	LGNPLPGC_00370
group_2307		hypothetical protein	2	2	1	1	4197	1	245		356	356	356	BOGFIFNC_02087	LGNPLPGC_00371
group_2308		hypothetical protein	2	2	1	1	4196	1	244		698	698	698	BOGFIFNC_02088	LGNPLPGC_00372
group_2309		hypothetical protein	2	2	1	1	4195	1	243		170	170	170	BOGFIFNC_02089	LGNPLPGC_00373
group_2310		hypothetical protein	2	2	1	1	4194	1	242		755	755	755	BOGFIFNC_02090	LGNPLPGC_00374
group_2311		hypothetical protein	2	2	1	1	4193	1	241		659	659	659	BOGFIFNC_02091	LGNPLPGC_00375
group_2312		hypothetical protein	2	2	1	1	4192	1	240		266	266	266	BOGFIFNC_02092	LGNPLPGC_00376
group_2313		hypothetical protein	2	2	1	1	4191	1	239		461	461	461	BOGFIFNC_02093	LGNPLPGC_00377
group_2314		hypothetical protein	2	2	1	1	961	49	3		284	284	284	BOGFIFNC_02118	LGNPLPGC_03716
group_2315		hypothetical protein	2	2	1	1	960	49	4		857	857	857	BOGFIFNC_02119	LGNPLPGC_03715
group_2316		hypothetical protein	2	2	1	1	959	49	2		371	371	371	BOGFIFNC_02120	LGNPLPGC_03714
rppH_2		RNA pyrophosphohydrolase	2	2	1	1	958	49	1		500	500	500	BOGFIFNC_02121	LGNPLPGC_03713
group_2318		hypothetical protein	2	2	1	1	928	177	1		266	266	266	BOGFIFNC_02123	LGNPLPGC_03711
group_2319		hypothetical protein	2	2	1	1	54	3	3		197	197	197	BOGFIFNC_02212	LGNPLPGC_03796
group_2320		hypothetical protein	2	2	1	1	55	3	4		473	473	473	BOGFIFNC_02213	LGNPLPGC_03795
group_2321		Glycyl-glycine endopeptidase ALE-1	2	2	1	1	56	3	5		2396	2396	2396	BOGFIFNC_02214	LGNPLPGC_03794
group_2322		hypothetical protein	2	2	1	1	57	3	6		536	536	536	BOGFIFNC_02215	LGNPLPGC_03793
group_2323		hypothetical protein	2	2	1	1	4976	120	1		1478	1478	1478	BOGFIFNC_02255	LGNPLPGC_03523
group_2324		hypothetical protein	2	2	1	1	1410	50	1		917	917	917	BOGFIFNC_02279	LGNPLPGC_03547
yejK		Nucleoid-associated protein YejK	2	2	1	1	1409	50	2		1205	1205	1205	BOGFIFNC_02280	LGNPLPGC_03548
group_2326		hypothetical protein	2	2	1	1	1408	50	4		1265	1265	1265	BOGFIFNC_02281	LGNPLPGC_03549
group_2327		hypothetical protein	2	2	1	1	1407	50	3		203	203	203	BOGFIFNC_02282	LGNPLPGC_03550
group_2328		hypothetical protein	2	2	1	1	3490	56	1		1172	1172	1172	BOGFIFNC_02313	LGNPLPGC_02779
group_2329		hypothetical protein	2	2	1	1	3489	56	3		209	209	209	BOGFIFNC_02314	LGNPLPGC_02778
group_2330		hypothetical protein	2	2	1	1	3225	56	2		1226	1226	1226	BOGFIFNC_02315	LGNPLPGC_02777
group_2331		hypothetical protein	2	2	1	1	3196	8	4		1085	1085	1085	BOGFIFNC_02348	LGNPLPGC_02744
novN		Decarbamoylnovobiocin carbamoyltransferase	2	2	1	1	3195	8	3		1832	1832	1832	BOGFIFNC_02349	LGNPLPGC_02743
rhtB_5		Homoserine/homoserine lactone efflux protein	2	2	1	1	3194	8	2		620	620	620	BOGFIFNC_02350	LGNPLPGC_02742
group_2334		hypothetical protein	2	2	1	1	3193	8	1		2213	2213	2213	BOGFIFNC_02351	LGNPLPGC_02741
group_2335		hypothetical protein	2	2	1	1	2151	171	1		605	605	605	BOGFIFNC_02382	LGNPLPGC_01581
group_2336		hypothetical protein	2	2	1	1	2173	129	1		440	440	440	BOGFIFNC_02391	LGNPLPGC_01590
recD_2		RecBCD enzyme subunit RecD	2	2	1	1	2125	41	3		3227	3227	3227	BOGFIFNC_02406	LGNPLPGC_01605
group_2338		hypothetical protein	2	2	1	1	2124	41	4		440	440	440	BOGFIFNC_02407	LGNPLPGC_01606
group_2339		hypothetical protein	2	2	1	1	2123	41	5		446	446	446	BOGFIFNC_02408	LGNPLPGC_01607
group_2340		hypothetical protein	2	2	1	1	2114	41	6		491	491	491	BOGFIFNC_02409	LGNPLPGC_01608
rhsC_1		Putative deoxyribonuclease RhsC	2	2	1	1	2115	41	2		4772	4772	4772	BOGFIFNC_02410	LGNPLPGC_01609
group_2342	vgrG1_2	Actin cross-linking toxin VgrG1	2	2	1	1	2116	41	1		3119	3119	3119	BOGFIFNC_02411	LGNPLPGC_01610
group_2343		hypothetical protein	2	2	1	1	2121	42	3		1259	1259	1259	BOGFIFNC_02413	LGNPLPGC_01612
group_2344		hypothetical protein	2	2	1	1	2120	42	4		296	296	296	BOGFIFNC_02414	LGNPLPGC_01613
group_2345		hypothetical protein	2	2	1	1	2119	42	5		752	752	752	BOGFIFNC_02415	LGNPLPGC_01614
group_2346		hypothetical protein	2	2	1	1	2118	42	2		770	770	770	BOGFIFNC_02416	LGNPLPGC_01615
group_2347		hypothetical protein	2	2	1	1	2117	42	1		446	446	446	BOGFIFNC_02417	LGNPLPGC_01616
ata		Adhesin Ata autotransporter	2	2	1	1	2531	218	1		6116	6116	6116	BOGFIFNC_02457	LGNPLPGC_01656
group_2349		hypothetical protein	2	2	1	3	3	15	14		872	872	872	BOGFIFNC_02458	LGNPLPGC_03989
lamB_1		Maltoporin	2	2	1	3	4	15	15		1208	1208	1208	BOGFIFNC_02459	LGNPLPGC_03988
thiG_2		Thiazole synthase	2	2	1	3	5	15	16		803	803	803	BOGFIFNC_02460	LGNPLPGC_03987
group_2352		hypothetical protein	2	2	1	3	6	15	13		197	197	197	BOGFIFNC_02461	LGNPLPGC_03986
hisN		Histidinol-phosphatase	2	2	1	3	7	15	12		791	791	791	BOGFIFNC_02462	LGNPLPGC_03985
group_2354	ybjJ_3	Inner membrane protein YbjJ	2	2	1	3	8	15	11		1256	1256	1256	BOGFIFNC_02463	LGNPLPGC_03984
livQ		6'''-hydroxyparomomycin C oxidase	2	2	1	3	9	15	10		1502	1502	1502	BOGFIFNC_02464	LGNPLPGC_03983
hpsN		Sulfopropanediol 3-dehydrogenase	2	2	1	3	11	15	8		1307	1307	1307	BOGFIFNC_02466	LGNPLPGC_03151
group_2357		hypothetical protein	2	2	1	3	12	15	7		359	359	359	BOGFIFNC_02467	LGNPLPGC_03150
yohK		Inner membrane protein YohK	2	2	1	3	13	15	6		665	665	665	BOGFIFNC_02468	LGNPLPGC_03149
cytR_1		HTH-type transcriptional repressor CytR	2	2	1	3	14	15	5		1031	1031	1031	BOGFIFNC_02469	LGNPLPGC_03148
clcD_3		Carboxymethylenebutenolidase	2	2	1	3	15	15	4		689	689	689	BOGFIFNC_02470	LGNPLPGC_03147
ribN_2		Riboflavin transporter	2	2	1	3	16	15	3		857	857	857	BOGFIFNC_02471	LGNPLPGC_03146
ybjJ_2		Inner membrane protein YbjJ	2	2	1	3	1	15	1		1172	1172	1172	BOGFIFNC_02473	LGNPLPGC_03144
nlhH_1		Carboxylesterase NlhH	2	2	1	1	1861	71	2		1010	1010	1010	BOGFIFNC_02474	LGNPLPGC_02632
ohrR_1		Organic hydroperoxide resistance transcriptional regulator	2	2	1	1	1862	71	1		422	422	422	BOGFIFNC_02475	LGNPLPGC_02633
group_2365		hypothetical protein	2	2	1	1	1852	28	2		575	575	575	BOGFIFNC_02478	LGNPLPGC_02636
group_2366	hmrR_3	HTH-type transcriptional regulator HmrR	2	2	1	1	1853	28	1		416	416	416	BOGFIFNC_02479	LGNPLPGC_02637
ycnE		Putative monooxygenase YcnE	2	2	1	1	1847	31	1		296	296	296	BOGFIFNC_02485	LGNPLPGC_02643
group_2368		hypothetical protein	2	2	1	1	1846	31	2		641	641	641	BOGFIFNC_02486	LGNPLPGC_02644
dmlR_6		HTH-type transcriptional regulator DmlR	2	2	1	1	1845	31	3		926	926	926	BOGFIFNC_02487	LGNPLPGC_02645
gdhB_1		Quinoprotein glucose dehydrogenase B	2	2	1	1	1844	31	7		1442	1442	1442	BOGFIFNC_02488	LGNPLPGC_02646
kefC_2		Glutathione-regulated potassium-efflux system protein KefC	2	2	1	1	1843	31	6		1838	1838	1838	BOGFIFNC_02489	LGNPLPGC_02647
group_2372		hypothetical protein	2	2	1	1	1842	31	5		680	680	680	BOGFIFNC_02490	LGNPLPGC_02648
yxeP_2		putative hydrolase YxeP	2	2	1	1	1841	31	4		1382	1382	1382	BOGFIFNC_02491	LGNPLPGC_02649
group_2374		hypothetical protein	2	2	1	1	1830	18	2		1037	1037	1037	BOGFIFNC_02493	LGNPLPGC_02651
group_2375		hypothetical protein	2	2	1	1	1831	18	3		251	251	251	BOGFIFNC_02494	LGNPLPGC_02652
group_2376		hypothetical protein	2	2	1	1	1825	18	5		581	581	581	BOGFIFNC_02496	LGNPLPGC_02654
group_2377		hypothetical protein	2	2	1	1	1826	18	4		383	383	383	BOGFIFNC_02497	LGNPLPGC_02655
shlB_2		Hemolysin transporter protein ShlB	2	2	1	1	1816	32	1		1745	1745	1745	BOGFIFNC_02507	LGNPLPGC_02665
cdiA2_2		tRNA nuclease CdiA-2	2	2	1	1	1815	32	2		6545	6545	6545	BOGFIFNC_02508	LGNPLPGC_02666
group_2380		hypothetical protein	2	2	1	1	1814	32	3		479	479	479	BOGFIFNC_02509	LGNPLPGC_02667
group_2381		hypothetical protein	2	2	1	1	1813	32	4		89	89	89	BOGFIFNC_02510	LGNPLPGC_02668
group_2382		hypothetical protein	2	2	1	1	1812	32	7		332	332	332	BOGFIFNC_02511	LGNPLPGC_02669
group_2383		hypothetical protein	2	2	1	1	1811	32	6		389	389	389	BOGFIFNC_02512	LGNPLPGC_02670
bauA_2		Beta-alanine--pyruvate aminotransferase	2	2	1	1	1810	32	5		956	956	956	BOGFIFNC_02513	LGNPLPGC_02671
btr_4		HTH-type transcriptional activator Btr	2	2	1	1	1606	24	1		809	809	809	BOGFIFNC_02517	LGNPLPGC_02675
puuB_3		Gamma-glutamylputrescine oxidoreductase	2	2	1	1	1605	24	2		1301	1301	1301	BOGFIFNC_02518	LGNPLPGC_02676
group_2387		hypothetical protein	2	2	1	1	1655	5	10		977	977	977	BOGFIFNC_02609	LGNPLPGC_02507
group_2388		hypothetical protein	2	2	1	1	2644	4	1		629	629	629	BOGFIFNC_02685	LGNPLPGC_00138
group_2389		hypothetical protein	2	2	1	1	2645	4	2		1451	1451	1451	BOGFIFNC_02686	LGNPLPGC_00137
group_2390		hypothetical protein	2	2	1	1	2646	4	3		1952	1952	1952	BOGFIFNC_02687	LGNPLPGC_00136
group_2391		hypothetical protein	2	2	1	1	2647	4	4		653	653	653	BOGFIFNC_02688	LGNPLPGC_00135
group_2392		hypothetical protein	2	2	1	1	2648	4	5		1535	1535	1535	BOGFIFNC_02689	LGNPLPGC_00134
group_2393		hypothetical protein	2	2	1	1	2649	4	6		194	194	194	BOGFIFNC_02690	LGNPLPGC_00133
group_2394		hypothetical protein	2	2	1	1	2650	4	83		770	770	770	BOGFIFNC_02691	LGNPLPGC_00132
group_2395		hypothetical protein	2	2	1	1	2651	4	82		398	398	398	BOGFIFNC_02692	LGNPLPGC_00131
group_2396		hypothetical protein	2	2	1	1	2652	4	81		10355	10355	10355	BOGFIFNC_02693	LGNPLPGC_00130
group_2397		hypothetical protein	2	2	1	1	2653	4	80		893	893	893	BOGFIFNC_02694	LGNPLPGC_00129
group_2398		hypothetical protein	2	2	1	1	2654	4	79		449	449	449	BOGFIFNC_02695	LGNPLPGC_00128
group_2399		hypothetical protein	2	2	1	1	2655	4	78		644	644	644	BOGFIFNC_02696	LGNPLPGC_00127
relE		mRNA interferase RelE	2	2	1	1	2656	4	77		266	266	266	BOGFIFNC_02697	LGNPLPGC_00126
group_2401		hypothetical protein	2	2	1	1	2657	4	76	Hypothetical protein with no hits to refseq/uniprot/clusters/cdd/tigrfams/pfam overlapping another protein with hits	287	287	287	BOGFIFNC_02698	LGNPLPGC_00125
group_2402		hypothetical protein	2	2	1	1	2658	4	75		251	251	251	BOGFIFNC_02699	LGNPLPGC_00124
group_2403		hypothetical protein	2	2	1	1	2659	4	74		896	896	896	BOGFIFNC_02700	LGNPLPGC_00123
group_2404		hypothetical protein	2	2	1	1	2660	4	73		278	278	278	BOGFIFNC_02701	LGNPLPGC_00122
group_2405		hypothetical protein	2	2	1	1	2661	4	72		767	767	767	BOGFIFNC_02702	LGNPLPGC_00121
group_2406		hypothetical protein	2	2	1	1	2662	4	71		1295	1295	1295	BOGFIFNC_02703	LGNPLPGC_00120
group_2407		hypothetical protein	2	2	1	1	2663	4	70		287	287	287	BOGFIFNC_02704	LGNPLPGC_00119
group_2408		hypothetical protein	2	2	1	1	2664	4	69		626	626	626	BOGFIFNC_02705	LGNPLPGC_00118
group_2409		hypothetical protein	2	2	1	1	2665	4	68		1778	1778	1778	BOGFIFNC_02706	LGNPLPGC_00117
group_2410		hypothetical protein	2	2	1	1	2666	4	67		302	302	302	BOGFIFNC_02707	LGNPLPGC_00116
group_2411		hypothetical protein	2	2	1	1	2667	4	66		548	548	548	BOGFIFNC_02708	LGNPLPGC_00115
group_2412		hypothetical protein	2	2	1	1	2668	4	65		1130	1130	1130	BOGFIFNC_02709	LGNPLPGC_00114
group_2413		hypothetical protein	2	2	1	1	2669	4	64		278	278	278	BOGFIFNC_02710	LGNPLPGC_00113
group_2414		hypothetical protein	2	2	1	1	2670	4	63		1538	1538	1538	BOGFIFNC_02711	LGNPLPGC_00112
group_2415		hypothetical protein	2	2	1	1	2671	4	62		1991	1991	1991	BOGFIFNC_02712	LGNPLPGC_00111
group_2416		hypothetical protein	2	2	1	1	2672	4	61		512	512	512	BOGFIFNC_02713	LGNPLPGC_00110
group_2417		hypothetical protein	2	2	1	1	2673	4	60		200	200	200	BOGFIFNC_02714	LGNPLPGC_00109
group_2418		hypothetical protein	2	2	1	1	2674	4	59		803	803	803	BOGFIFNC_02715	LGNPLPGC_00108
group_2419		hypothetical protein	2	2	1	1	2675	4	58		905	905	905	BOGFIFNC_02716	LGNPLPGC_00107
group_2420		hypothetical protein	2	2	1	1	2676	4	57		227	227	227	BOGFIFNC_02717	LGNPLPGC_00106
group_2421		hypothetical protein	2	2	1	1	2677	4	56		458	458	458	BOGFIFNC_02718	LGNPLPGC_00105
group_2422		hypothetical protein	2	2	1	1	2678	4	55		614	614	614	BOGFIFNC_02719	LGNPLPGC_00104
group_2423		hypothetical protein	2	2	1	1	2679	4	54		1445	1445	1445	BOGFIFNC_02720	LGNPLPGC_00103
group_2424		hypothetical protein	2	2	1	1	2680	4	53		338	338	338	BOGFIFNC_02721	LGNPLPGC_00102
group_2425		hypothetical protein	2	2	1	1	2681	4	52		590	590	590	BOGFIFNC_02722	LGNPLPGC_00101
group_2426		hypothetical protein	2	2	1	1	2682	4	51		941	941	941	BOGFIFNC_02723	LGNPLPGC_00100
group_2427		hypothetical protein	2	2	1	1	2683	4	50		707	707	707	BOGFIFNC_02724	LGNPLPGC_00099
group_2428		hypothetical protein	2	2	1	1	2684	4	49		899	899	899	BOGFIFNC_02725	LGNPLPGC_00098
group_2429		hypothetical protein	2	2	1	1	2685	4	48		941	941	941	BOGFIFNC_02726	LGNPLPGC_00097
group_2430		hypothetical protein	2	2	1	1	2686	4	47		1055	1055	1055	BOGFIFNC_02727	LGNPLPGC_00096
group_2431		hypothetical protein	2	2	1	1	2687	4	46		2321	2321	2321	BOGFIFNC_02728	LGNPLPGC_00095
group_2432		hypothetical protein	2	2	1	1	2688	4	45		260	260	260	BOGFIFNC_02729	LGNPLPGC_00094
group_2433		hypothetical protein	2	2	1	1	2689	4	44		842	842	842	BOGFIFNC_02730	LGNPLPGC_00093
group_2434		hypothetical protein	2	2	1	1	2690	4	43		686	686	686	BOGFIFNC_02731	LGNPLPGC_00092
group_2435		hypothetical protein	2	2	1	1	2691	4	42		698	698	698	BOGFIFNC_02732	LGNPLPGC_00091
group_2436		hypothetical protein	2	2	1	1	2692	4	41		1010	1010	1010	BOGFIFNC_02733	LGNPLPGC_00090
group_2437		hypothetical protein	2	2	1	1	2693	4	40		215	215	215	BOGFIFNC_02734	LGNPLPGC_00089
group_2438		hypothetical protein	2	2	1	1	2694	4	39		677	677	677	BOGFIFNC_02735	LGNPLPGC_00088
group_2439		hypothetical protein	2	2	1	1	2695	4	38		92	92	92	BOGFIFNC_02736	LGNPLPGC_00087
group_2440		hypothetical protein	2	2	1	1	2696	4	37		407	407	407	BOGFIFNC_02737	LGNPLPGC_00086
group_2441		hypothetical protein	2	2	1	1	2697	4	36		371	371	371	BOGFIFNC_02738	LGNPLPGC_00085
group_2442		hypothetical protein	2	2	1	1	2698	4	35		731	731	731	BOGFIFNC_02739	LGNPLPGC_00084
group_2443		hypothetical protein	2	2	1	1	2699	4	34		539	539	539	BOGFIFNC_02740	LGNPLPGC_00083
dnaC		DNA replication protein DnaC	2	2	1	1	2700	4	33		764	764	764	BOGFIFNC_02741	LGNPLPGC_00082
group_2445		hypothetical protein	2	2	1	1	2701	4	32		1043	1043	1043	BOGFIFNC_02742	LGNPLPGC_00081
bspRIM		Modification methylase BspRI	2	2	1	1	2702	4	31		1478	1478	1478	BOGFIFNC_02743	LGNPLPGC_00080
group_2447		hypothetical protein	2	2	1	1	2703	4	30		386	386	386	BOGFIFNC_02744	LGNPLPGC_00079
group_2448		hypothetical protein	2	2	1	1	2704	4	29		608	608	608	BOGFIFNC_02745	LGNPLPGC_00078
group_2449		hypothetical protein	2	2	1	1	2705	4	28		539	539	539	BOGFIFNC_02746	LGNPLPGC_00077
group_2450		hypothetical protein	2	2	1	1	2706	4	27		617	617	617	BOGFIFNC_02747	LGNPLPGC_00076
group_2451		hypothetical protein	2	2	1	1	2707	4	26		455	455	455	BOGFIFNC_02748	LGNPLPGC_00075
group_2452		hypothetical protein	2	2	1	1	2708	4	25		185	185	185	BOGFIFNC_02749	LGNPLPGC_00074
group_2453		hypothetical protein	2	2	1	1	2709	4	24		200	200	200	BOGFIFNC_02750	LGNPLPGC_00073
group_2454		hypothetical protein	2	2	1	1	2710	4	23		374	374	374	BOGFIFNC_02751	LGNPLPGC_00072
group_2455		hypothetical protein	2	2	1	1	2711	4	22		233	233	233	BOGFIFNC_02752	LGNPLPGC_00071
group_2456		putative HTH-type transcriptional regulator	2	2	1	1	2712	4	21		689	689	689	BOGFIFNC_02753	LGNPLPGC_00070
group_2457		hypothetical protein	2	2	1	1	2713	4	20		275	275	275	BOGFIFNC_02754	LGNPLPGC_00069
group_2458		hypothetical protein	2	2	1	1	2714	4	19		332	332	332	BOGFIFNC_02755	LGNPLPGC_00068
group_2459		hypothetical protein	2	2	1	1	2715	4	18		803	803	803	BOGFIFNC_02756	LGNPLPGC_00067
group_2460		hypothetical protein	2	2	1	1	2716	4	17		260	260	260	BOGFIFNC_02757	LGNPLPGC_00066
group_2461		hypothetical protein	2	2	1	1	2717	4	16		329	329	329	BOGFIFNC_02758	LGNPLPGC_00065
group_2462		hypothetical protein	2	2	1	1	2718	4	15		371	371	371	BOGFIFNC_02759	LGNPLPGC_00064
exoX_2		Exodeoxyribonuclease 10	2	2	1	1	2719	4	14		680	680	680	BOGFIFNC_02760	LGNPLPGC_00063
group_2464		hypothetical protein	2	2	1	1	2720	4	13		1028	1028	1028	BOGFIFNC_02761	LGNPLPGC_00062
group_2465		hypothetical protein	2	2	1	1	2721	4	12		140	140	140	BOGFIFNC_02762	LGNPLPGC_00061
group_2466		hypothetical protein	2	2	1	1	2722	4	11		293	293	293	BOGFIFNC_02763	LGNPLPGC_00060
group_2467		hypothetical protein	2	2	1	1	2723	4	10		401	401	401	BOGFIFNC_02764	LGNPLPGC_00059
group_2468		hypothetical protein	2	2	1	1	2724	4	9		335	335	335	BOGFIFNC_02765	LGNPLPGC_00058
group_2469		hypothetical protein	2	2	1	1	2725	4	8		269	269	269	BOGFIFNC_02766	LGNPLPGC_00057
group_2470	intS_1	Prophage integrase IntS	2	2	1	1	2726	4	7		1208	1208	1208	BOGFIFNC_02767	LGNPLPGC_00056
group_2471		hypothetical protein	2	2	1	13	1	55	1		1049	1049	1049	BOGFIFNC_02818	LGNPLPGC_03995
rrrD_2		Lysozyme RrrD	2	2	1	13	4	55	4		554	554	554	BOGFIFNC_02821	LGNPLPGC_03998
group_2473	sfp_2	4'-phosphopantetheinyl transferase sfp	2	2	1	1	129	192	1		656	656	656	BOGFIFNC_02844	LGNPLPGC_03174
group_2474		hypothetical protein	2	2	1	1	4097	1	115		479	479	479	BOGFIFNC_02866	LGNPLPGC_03973
group_2475		hypothetical protein	2	2	1	1	4098	1	116		377	377	377	BOGFIFNC_02867	LGNPLPGC_03974
group_2476		hypothetical protein	2	2	1	1	4099	1	117		269	269	269	BOGFIFNC_02868	LGNPLPGC_03975
group_2477		hypothetical protein	2	2	1	1	4103	1	121		194	194	194	BOGFIFNC_02871	LGNPLPGC_03978
group_2478		hypothetical protein	2	2	1	1	4102	1	120		542	542	542	BOGFIFNC_02872	LGNPLPGC_03979
group_2479		hypothetical protein	2	2	1	1	4101	1	119		389	389	389	BOGFIFNC_02873	LGNPLPGC_03980
yddE_3		putative isomerase YddE	2	2	1	1	3861	11	8		893	893	893	BOGFIFNC_02876	LGNPLPGC_03373
dmlR_9		HTH-type transcriptional regulator DmlR	2	2	1	1	3860	11	9		863	863	863	BOGFIFNC_02877	LGNPLPGC_03374
group_2482		hypothetical protein	2	2	1	1	3859	11	10		575	575	575	BOGFIFNC_02878	LGNPLPGC_03375
group_2483		hypothetical protein	2	2	1	1	3858	11	11		311	311	311	BOGFIFNC_02879	LGNPLPGC_03376
group_2484	betI_5	HTH-type transcriptional regulator BetI	2	2	1	1	3857	11	14		599	599	599	BOGFIFNC_02880	LGNPLPGC_03377
group_2485		hypothetical protein	2	2	1	1	622	48	1		296	296	296	BOGFIFNC_02887	LGNPLPGC_00681
group_2486		hypothetical protein	2	2	1	1	978	61	2		746	746	746	BOGFIFNC_02941	LGNPLPGC_03699
group_2487		hypothetical protein	2	2	1	1	979	61	3		851	851	851	BOGFIFNC_02942	LGNPLPGC_03698
galE_2		UDP-glucose 4-epimerase	2	2	1	1	980	61	4		1019	1019	1019	BOGFIFNC_02943	LGNPLPGC_03833
rkpK		UDP-glucose 6-dehydrogenase	2	2	1	1	981	130	1		1262	1262	1262	BOGFIFNC_02945	LGNPLPGC_03835
epsL		putative sugar transferase EpsL	2	2	1	1	986	19	1		620	620	620	BOGFIFNC_02947	LGNPLPGC_03837
tagO		putative undecaprenyl-phosphate N-acetylglucosaminyl 1-phosphate transferase	2	2	1	1	985	19	2		1010	1010	1010	BOGFIFNC_02948	LGNPLPGC_03838
gnu		N-acetyl-alpha-D-glucosaminyl-diphospho-ditrans,octacis-undecaprenol 4-epimerase	2	2	1	1	984	19	3		935	935	935	BOGFIFNC_02949	LGNPLPGC_03839
group_2493		hypothetical protein	2	2	1	1	914	19	14		1187	1187	1187	BOGFIFNC_02950	LGNPLPGC_03840
wbpI		UDP-2,3-diacetamido-2,3-dideoxy-D-glucuronate 2-epimerase	2	2	1	1	915	19	13		1130	1130	1130	BOGFIFNC_02951	LGNPLPGC_03841
wbjC		UDP-2-acetamido-2,6-beta-L-arabino-hexul-4-ose reductase	2	2	1	1	916	19	12		1109	1109	1109	BOGFIFNC_02952	LGNPLPGC_03842
capD		UDP-glucose 4-epimerase	2	2	1	1	917	19	11		1034	1034	1034	BOGFIFNC_02953	LGNPLPGC_03843
group_2497	mshA	D-inositol-3-phosphate glycosyltransferase	2	2	1	1	918	19	10		1145	1145	1145	BOGFIFNC_02954	LGNPLPGC_03844
group_2498		hypothetical protein	2	2	1	1	919	19	9		1178	1178	1178	BOGFIFNC_02955	LGNPLPGC_03845
group_2499		hypothetical protein	2	2	1	1	920	19	8		935	935	935	BOGFIFNC_02956	LGNPLPGC_03846
group_25		hypothetical protein	2	2	1	1	3001	1	290		263	263	263	BOGFIFNC_01291	LGNPLPGC_03040
group_2500		hypothetical protein	2	2	1	1	921	19	7		1241	1241	1241	BOGFIFNC_02957	LGNPLPGC_03847
wbgU		UDP-N-acetylglucosamine 4-epimerase	2	2	1	1	922	19	6		1040	1040	1040	BOGFIFNC_02958	LGNPLPGC_03848
group_2502	wbpA	UDP-N-acetyl-D-glucosamine 6-dehydrogenase	2	2	1	1	923	19	5		1274	1274	1274	BOGFIFNC_02959	LGNPLPGC_03849
group_2503		hypothetical protein	2	2	1	1	924	19	4		1100	1100	1100	BOGFIFNC_02960	LGNPLPGC_03850
group_2504		hypothetical protein	2	2	1	1	1669	100	1		281	281	281	BOGFIFNC_03035	LGNPLPGC_03231
intS_2		Prophage integrase IntS	2	2	1	1	4093	97	2		1214	1214	1214	BOGFIFNC_03039	LGNPLPGC_03908
aspT		Aspartate/alanine antiporter	2	2	1	1	2804	81	1		1685	1685	1685	BOGFIFNC_03052	LGNPLPGC_03813
asD		Bifunctional aspartate aminotransferase and L-aspartate beta-decarboxylase	2	2	1	1	2805	81	2		1598	1598	1598	BOGFIFNC_03053	LGNPLPGC_03814
vgrG1_2		Actin cross-linking toxin VgrG1	2	2	1	1	3400	40	6		3182	3182	3182	BOGFIFNC_03079	LGNPLPGC_02865
rhsC_2		Putative deoxyribonuclease RhsC	2	2	1	1	3399	40	5		4916	4916	4916	BOGFIFNC_03080	LGNPLPGC_02864
group_2511		hypothetical protein	2	2	1	1	3398	40	4		431	431	431	BOGFIFNC_03081	LGNPLPGC_02863
group_2512		hypothetical protein	2	2	1	1	3397	40	3		251	251	251	BOGFIFNC_03082	LGNPLPGC_02862
group_2513		hypothetical protein	2	2	1	1	3396	40	2		287	287	287	BOGFIFNC_03083	LGNPLPGC_02861
group_2514		hypothetical protein	2	2	1	1	3235	40	1		329	329	329	BOGFIFNC_03084	LGNPLPGC_02860
esiB_4		Secretory immunoglobulin A-binding protein EsiB	2	2	1	1	3232	79	2		908	908	908	BOGFIFNC_03093	LGNPLPGC_02851
group_2516		hypothetical protein	2	2	1	1	3231	79	1		584	584	584	BOGFIFNC_03094	LGNPLPGC_02850
group_2517		hypothetical protein	2	2	1	1	1196	162	1		311	311	311	BOGFIFNC_03150	LGNPLPGC_01336
group_2518		hypothetical protein	2	2	1	1	1222	35	1		194	194	194	BOGFIFNC_03173	LGNPLPGC_01313
group_2519		hypothetical protein	2	2	1	1	15	35	2		611	611	611	BOGFIFNC_03174	LGNPLPGC_01312
group_2520		hypothetical protein	2	2	1	1	16	35	3		371	371	371	BOGFIFNC_03175	LGNPLPGC_01311
czcC		Cobalt-zinc-cadmium resistance protein CzcC	2	2	1	1	17	35	6		1409	1409	1409	BOGFIFNC_03176	LGNPLPGC_01310
group_2522	czcB	Cobalt-zinc-cadmium resistance protein CzcB	2	2	1	1	18	35	5		1208	1208	1208	BOGFIFNC_03177	LGNPLPGC_01309
group_2523	czcA_2	Cobalt-zinc-cadmium resistance protein CzcA	2	2	1	1	19	35	4		3158	3158	3158	BOGFIFNC_03178	LGNPLPGC_01308
pilA		Fimbrial protein	2	2	1	1	14	43	4		461	461	461	BOGFIFNC_03214	LGNPLPGC_01272
group_2525		hypothetical protein	2	2	1	1	13	43	5		92	92	92	BOGFIFNC_03215	LGNPLPGC_01271
pilE		Fimbrial protein	2	2	1	1	10	131	1		425	425	425	BOGFIFNC_03231	LGNPLPGC_01256
group_2528		hypothetical protein	2	2	1	1	4110	1	136		761	761	761	BOGFIFNC_03246	LGNPLPGC_00378
group_2529		hypothetical protein	2	2	1	1	4111	1	137		251	251	251	BOGFIFNC_03247	LGNPLPGC_00379
group_2530		hypothetical protein	2	2	1	1	4112	1	138		296	296	296	BOGFIFNC_03248	LGNPLPGC_00380
group_2531		hypothetical protein	2	2	1	1	4113	1	139		884	884	884	BOGFIFNC_03249	LGNPLPGC_00381
group_2532	dnaB_3	Replicative DNA helicase	2	2	1	1	4114	1	140		1331	1331	1331	BOGFIFNC_03250	LGNPLPGC_00382
group_2533		hypothetical protein	2	2	1	1	4115	1	141		278	278	278	BOGFIFNC_03251	LGNPLPGC_00383
group_2534		hypothetical protein	2	2	1	1	4116	1	142		503	503	503	BOGFIFNC_03252	LGNPLPGC_00384
group_2535		hypothetical protein	2	2	1	1	4117	1	143		896	896	896	BOGFIFNC_03253	LGNPLPGC_00385
group_2536		tRNA-Ser(tga)	2	2	1	1	4118	1	144		90	90	90	BOGFIFNC_03254	LGNPLPGC_00386
group_2537		hypothetical protein	2	2	1	1	4119	1	145		143	143	143	BOGFIFNC_03255	LGNPLPGC_00387
group_2538		hypothetical protein	2	2	1	1	4143	1	169		293	293	293	BOGFIFNC_03257	LGNPLPGC_00389
group_2539		hypothetical protein	2	2	1	1	4142	1	168		278	278	278	BOGFIFNC_03258	LGNPLPGC_00390
group_2540		hypothetical protein	2	2	1	1	4141	1	167		182	182	182	BOGFIFNC_03259	LGNPLPGC_00391
group_2541		hypothetical protein	2	2	1	1	4140	1	166		482	482	482	BOGFIFNC_03260	LGNPLPGC_00392
group_2542		hypothetical protein	2	2	1	1	4139	1	165		1676	1676	1676	BOGFIFNC_03261	LGNPLPGC_00393
group_2543		hypothetical protein	2	2	1	1	4138	1	164		593	593	593	BOGFIFNC_03262	LGNPLPGC_00394
group_2544		hypothetical protein	2	2	1	1	4137	1	163		1319	1319	1319	BOGFIFNC_03263	LGNPLPGC_00395
group_2545		hypothetical protein	2	2	1	1	4136	1	162		167	167	167	BOGFIFNC_03264	LGNPLPGC_00396
group_2546		hypothetical protein	2	2	1	1	4135	1	161		1427	1427	1427	BOGFIFNC_03265	LGNPLPGC_00397
group_2547		hypothetical protein	2	2	1	1	4134	1	160		293	293	293	BOGFIFNC_03266	LGNPLPGC_00398
group_2548		hypothetical protein	2	2	1	1	4133	1	159		356	356	356	BOGFIFNC_03267	LGNPLPGC_00399
group_2549		hypothetical protein	2	2	1	1	4132	1	158		485	485	485	BOGFIFNC_03268	LGNPLPGC_00400
group_2550		hypothetical protein	2	2	1	1	4131	1	157		371	371	371	BOGFIFNC_03269	LGNPLPGC_00401
group_2551		hypothetical protein	2	2	1	1	4130	1	156		473	473	473	BOGFIFNC_03270	LGNPLPGC_00402
group_2552		hypothetical protein	2	2	1	1	4129	1	155		515	515	515	BOGFIFNC_03271	LGNPLPGC_00403
group_2553		hypothetical protein	2	2	1	1	4128	1	154		215	215	215	BOGFIFNC_03272	LGNPLPGC_00404
group_2554		hypothetical protein	2	2	1	1	4127	1	153		329	329	329	BOGFIFNC_03273	LGNPLPGC_00405
group_2555		hypothetical protein	2	2	1	1	4125	1	151		341	341	341	BOGFIFNC_03275	LGNPLPGC_00407
group_2556		hypothetical protein	2	2	1	1	4124	1	150		1301	1301	1301	BOGFIFNC_03276	LGNPLPGC_00408
group_2557		hypothetical protein	2	2	1	1	4122	1	148		755	755	755	BOGFIFNC_03278	LGNPLPGC_00410
group_2558		hypothetical protein	2	2	1	1	4121	1	147		665	665	665	BOGFIFNC_03279	LGNPLPGC_00411
group_2559		hypothetical protein	2	2	1	1	3586	128	1		674	674	674	BOGFIFNC_03311	LGNPLPGC_01830
group_2560		Beta-lactamase OXA-133	2	2	1	5	6	23	3		827	827	827	BOGFIFNC_03332	LGNPLPGC_03618
group_2561		hypothetical protein	2	2	1	5	5	23	4		554	554	554	BOGFIFNC_03333	LGNPLPGC_03627
repE		Replication initiation protein	2	2	1	5	4	23	5		929	929	929	BOGFIFNC_03334	LGNPLPGC_03626
mobA_3		Mobilization protein A	2	2	1	5	3	23	6		1646	1646	1646	BOGFIFNC_03335	LGNPLPGC_03625
group_2564		hypothetical protein	2	2	1	5	2	23	7		293	293	293	BOGFIFNC_03336	LGNPLPGC_03624
group_2565		hypothetical protein	2	2	1	5	1	23	8		653	653	653	BOGFIFNC_03337	LGNPLPGC_03623
group_2566		hypothetical protein	2	2	1	5	10	23	9		305	305	305	BOGFIFNC_03338	LGNPLPGC_03622
higB-2		Toxin HigB-2	2	2	1	5	9	23	10		323	323	323	BOGFIFNC_03339	LGNPLPGC_03621
higA-2		Antitoxin HigA-2	2	2	1	5	8	23	1		314	314	314	BOGFIFNC_03340	LGNPLPGC_03620
group_2569		hypothetical protein	2	2	1	1	1665	157	1		401	401	401	BOGFIFNC_03341	LGNPLPGC_02550
group_2570	fcuA_3	Ferrichrome receptor FcuA	2	2	1	1	1672				527	527	527	BOGFIFNC_03356	LGNPLPGC_02565
group_2571		hypothetical protein	2	2	1	4	1	22	1		461	461	461	BOGFIFNC_03357	LGNPLPGC_04004
group_2572		hypothetical protein	2	2	1	4	2	22	2		398	398	398	BOGFIFNC_03358	LGNPLPGC_04005
group_2573		hypothetical protein	2	2	1	4	3	22	3		146	146	146	BOGFIFNC_03359	LGNPLPGC_03636
group_2574		hypothetical protein	2	2	1	4	11	22	4		335	335	335	BOGFIFNC_03360	LGNPLPGC_03635
group_2575		hypothetical protein	2	2	1	4	10	22	11		569	569	569	BOGFIFNC_03361	LGNPLPGC_03634
group_2576		hypothetical protein	2	2	1	4	9	22	10		161	161	161	BOGFIFNC_03362	LGNPLPGC_03633
group_2577		hypothetical protein	2	2	1	4	8	22	9		407	407	407	BOGFIFNC_03363	LGNPLPGC_03632
virB6		Type IV secretion system protein VirB6	2	2	1	4	7	22	8		1082	1082	1082	BOGFIFNC_03364	LGNPLPGC_03631
group_2579		hypothetical protein	2	2	1	4	6	22	7		473	473	473	BOGFIFNC_03365	LGNPLPGC_03630
mobA_4		Mobilization protein A	2	2	1	4	5	22	6		2876	2876	2876	BOGFIFNC_03366	LGNPLPGC_03629
group_2581		hypothetical protein	2	2	1	4	4	22	5		212	212	212	BOGFIFNC_03367	LGNPLPGC_03628
group_2582	cysA_3	Sulfate/thiosulfate import ATP-binding protein CysA	2	2	1	1	1626	5	33		620	620	620	BOGFIFNC_03450	LGNPLPGC_02533
hsdM		Type I restriction enzyme EcoKI M protein	2	2	1	1	1636	5	40		2000	2000	2000	BOGFIFNC_03455	LGNPLPGC_02528
group_2584		hypothetical protein	2	2	1	1	1635	5	39		179	179	179	BOGFIFNC_03456	LGNPLPGC_02527
hsdS		Type-1 restriction enzyme EcoKI specificity protein	2	2	1	1	1634	5	26		1322	1322	1322	BOGFIFNC_03457	LGNPLPGC_02526
hsdR		Type-1 restriction enzyme R protein	2	2	1	1	1633	5	27		3284	3284	3284	BOGFIFNC_03458	LGNPLPGC_02525
group_2587		hypothetical protein	2	2	1	1	1632	5	28		1364	1364	1364	BOGFIFNC_03459	LGNPLPGC_02524
group_2588		hypothetical protein	2	2	1	1	2922	1	33		653	653	653	BOGFIFNC_03478	LGNPLPGC_00414
group_2589		hypothetical protein	2	2	1	1	2923	1	34		755	755	755	BOGFIFNC_03479	LGNPLPGC_00415
group_2590		hypothetical protein	2	2	1	1	2925	1	36		1091	1091	1091	BOGFIFNC_03481	LGNPLPGC_00417
group_2591		hypothetical protein	2	2	1	1	2926	1	37		341	341	341	BOGFIFNC_03482	LGNPLPGC_00418
group_2592		hypothetical protein	2	2	1	1	2927	1	38		143	143	143	BOGFIFNC_03483	LGNPLPGC_00419
group_2593		hypothetical protein	2	2	1	1	2928	1	39		536	536	536	BOGFIFNC_03484	LGNPLPGC_00420
group_2594		hypothetical protein	2	2	1	1	2929	1	40		2564	2564	2564	BOGFIFNC_03485	LGNPLPGC_00421
group_2595		hypothetical protein	2	2	1	1	2930	1	41		401	401	401	BOGFIFNC_03486	LGNPLPGC_00422
group_2596		hypothetical protein	2	2	1	1	2931	1	42		281	281	281	BOGFIFNC_03487	LGNPLPGC_00423
group_2597		hypothetical protein	2	2	1	1	2932	1	43		362	362	362	BOGFIFNC_03488	LGNPLPGC_00424
group_2598		hypothetical protein	2	2	1	1	2933	1	44		461	461	461	BOGFIFNC_03489	LGNPLPGC_00425
group_2599		hypothetical protein	2	2	1	1	2934	1	45		263	263	263	BOGFIFNC_03490	LGNPLPGC_00426
group_2600		hypothetical protein	2	2	1	1	2935	1	46		542	542	542	BOGFIFNC_03491	LGNPLPGC_00427
group_2601		hypothetical protein	2	2	1	1	2936	1	47		362	362	362	BOGFIFNC_03492	LGNPLPGC_00428
group_2602		hypothetical protein	2	2	1	1	2937	1	48		494	494	494	BOGFIFNC_03493	LGNPLPGC_00429
group_2603		hypothetical protein	2	2	1	1	2938	1	49		347	347	347	BOGFIFNC_03494	LGNPLPGC_00430
group_2604		hypothetical protein	2	2	1	1	2939	1	50		287	287	287	BOGFIFNC_03495	LGNPLPGC_00431
group_2605		hypothetical protein	2	2	1	1	2940	1	51		170	170	170	BOGFIFNC_03496	LGNPLPGC_00432
group_2606		hypothetical protein	2	2	1	1	2941	1	52		1199	1199	1199	BOGFIFNC_03497	LGNPLPGC_00433
group_2607		hypothetical protein	2	2	1	1	2942	1	53		659	659	659	BOGFIFNC_03498	LGNPLPGC_00434
group_2608		hypothetical protein	2	2	1	1	2943	1	54		1232	1232	1232	BOGFIFNC_03499	LGNPLPGC_00435
group_2609		hypothetical protein	2	2	1	1	2944	1	55		1691	1691	1691	BOGFIFNC_03500	LGNPLPGC_00436
group_2610		hypothetical protein	2	2	1	1	2945	1	56		449	449	449	BOGFIFNC_03501	LGNPLPGC_00437
group_2611		hypothetical protein	2	2	1	1	2946	1	57		155	155	155	BOGFIFNC_03502	LGNPLPGC_00438
group_2612		hypothetical protein	2	2	1	1	2947	1	58		278	278	278	BOGFIFNC_03503	LGNPLPGC_00439
group_2613		hypothetical protein	2	2	1	1	2948	1	59		233	233	233	BOGFIFNC_03504	LGNPLPGC_00440
group_2614		hypothetical protein	2	2	1	1	2949	1	60		206	206	206	BOGFIFNC_03505	LGNPLPGC_00441
group_2615		hypothetical protein	2	2	1	1	2950	1	61		410	410	410	BOGFIFNC_03506	LGNPLPGC_00442
group_2616		hypothetical protein	2	2	1	1	2951	1	62		485	485	485	BOGFIFNC_03507	LGNPLPGC_00443
group_2617		hypothetical protein	2	2	1	1	2952	1	63		269	269	269	BOGFIFNC_03508	LGNPLPGC_00444
group_2618		hypothetical protein	2	2	1	1	2953	1	64		275	275	275	BOGFIFNC_03509	LGNPLPGC_00445
group_2619		hypothetical protein	2	2	1	1	2954	1	65		170	170	170	BOGFIFNC_03510	LGNPLPGC_00446
group_2620		hypothetical protein	2	2	1	1	2955	1	66		188	188	188	BOGFIFNC_03511	LGNPLPGC_00447
group_2621		hypothetical protein	2	2	1	1	2956	1	67		515	515	515	BOGFIFNC_03514	LGNPLPGC_00450
group_2622		hypothetical protein	2	2	1	1	2970	1	310		362	362	362	BOGFIFNC_03516	LGNPLPGC_00452
group_2623		hypothetical protein	2	2	1	1	2969	1	311		500	500	500	BOGFIFNC_03517	LGNPLPGC_00453
group_2624		hypothetical protein	2	2	1	1	2968	1	312		248	248	248	BOGFIFNC_03518	LGNPLPGC_00454
group_2625		hypothetical protein	2	2	1	1	2967	1	313		278	278	278	BOGFIFNC_03519	LGNPLPGC_00455
group_2626		hypothetical protein	2	2	1	1	2966	1	314		344	344	344	BOGFIFNC_03520	LGNPLPGC_00456
group_2627		hypothetical protein	2	2	1	1	2965	1	315		176	176	176	BOGFIFNC_03521	LGNPLPGC_00457
group_2628		hypothetical protein	2	2	1	1	2964	1	8		257	257	257	BOGFIFNC_03522	LGNPLPGC_00458
dnaB_4		Replicative DNA helicase	2	2	1	1	2963	1	7		1361	1361	1361	BOGFIFNC_03523	LGNPLPGC_00459
group_2630		hypothetical protein	2	2	1	1	2962	1	6		818	818	818	BOGFIFNC_03524	LGNPLPGC_00460
group_2631		hypothetical protein	2	2	1	1	2961	1	5		257	257	257	BOGFIFNC_03525	LGNPLPGC_00461
group_2632		hypothetical protein	2	2	1	1	2960	1	4		275	275	275	BOGFIFNC_03526	LGNPLPGC_00462
group_2633		hypothetical protein	2	2	1	1	2959	1	3		188	188	188	BOGFIFNC_03527	LGNPLPGC_00463
group_2634	prtR_3	HTH-type transcriptional regulator PrtR	2	2	1	1	2958	1	2		746	746	746	BOGFIFNC_03528	LGNPLPGC_00464
group_2635		hypothetical protein	2	2	1	1	3009	1	217		227	227	227	BOGFIFNC_03554	LGNPLPGC_03428
group_2636		hypothetical protein	2	2	1	1	3012	1	220	Hypothetical protein with no hits to refseq/uniprot/clusters/cdd/tigrfams/pfam overlapping another protein with hits	251	251	251	BOGFIFNC_03557	LGNPLPGC_03431
group_2637		hypothetical protein	2	2	1	1	3701	151	1		473	473	473	BOGFIFNC_03612	LGNPLPGC_03486
yafQ		mRNA interferase YafQ	2	2	1	9	7	34	3		281	281	281	BOGFIFNC_03639	LGNPLPGC_01141
group_2641		hypothetical protein	2	2	1	9	6	34	4		293	293	293	BOGFIFNC_03640	LGNPLPGC_01140
group_2642		hypothetical protein	2	2	1	9	5	34	8		446	446	446	BOGFIFNC_03641	LGNPLPGC_01139
group_2643		hypothetical protein	2	2	1	9	4	34	7		941	941	941	BOGFIFNC_03642	LGNPLPGC_01138
group_2644		hypothetical protein	2	2	1	9	3	34	6		269	269	269	BOGFIFNC_03643	LGNPLPGC_01137
group_2645		hypothetical protein	2	2	1	2	2	2	2		557	557	557	BOGFIFNC_03648	LGNPLPGC_02377
group_2646		hypothetical protein	2	2	1	2	3	2	3		131	131	131	BOGFIFNC_03649	LGNPLPGC_02378
group_2647		hypothetical protein	2	2	1	2	4	2	4		176	176	176	BOGFIFNC_03650	LGNPLPGC_02379
group_2648		hypothetical protein	2	2	1	2	5	2	5		317	317	317	BOGFIFNC_03651	LGNPLPGC_02380
group_2649		hypothetical protein	2	2	1	2	6	2	6		569	569	569	BOGFIFNC_03652	LGNPLPGC_02381
group_2650		hypothetical protein	2	2	1	2	7	2	7		158	158	158	BOGFIFNC_03653	LGNPLPGC_02382
group_2651		hypothetical protein	2	2	1	2	8	2	8		848	848	848	BOGFIFNC_03654	LGNPLPGC_02383
group_2652		hypothetical protein	2	2	1	2	9	2	9		560	560	560	BOGFIFNC_03655	LGNPLPGC_02384
group_2653		hypothetical protein	2	2	1	2	10	2	10		539	539	539	BOGFIFNC_03656	LGNPLPGC_02385
group_2654		hypothetical protein	2	2	1	2	11	2	11		1397	1397	1397	BOGFIFNC_03657	LGNPLPGC_02386
dnaG_2		DNA primase	2	2	1	2	12	2	12		1112	1112	1112	BOGFIFNC_03658	LGNPLPGC_02387
group_2656		hypothetical protein	2	2	1	2	13	2	13		356	356	356	BOGFIFNC_03659	LGNPLPGC_02388
group_2657		hypothetical protein	2	2	1	2	14	2	14		515	515	515	BOGFIFNC_03660	LGNPLPGC_02389
group_2658		hypothetical protein	2	2	1	2	15	2	15		422	422	422	BOGFIFNC_03661	LGNPLPGC_02390
group_2659		hypothetical protein	2	2	1	2	16	2	16		599	599	599	BOGFIFNC_03662	LGNPLPGC_02391
group_2660		hypothetical protein	2	2	1	2	17	2	17		257	257	257	BOGFIFNC_03663	LGNPLPGC_02392
lig		DNA ligase	2	2	1	2	18	2	18		1403	1403	1403	BOGFIFNC_03664	LGNPLPGC_02393
group_2662		hypothetical protein	2	2	1	2	19	2	19		389	389	389	BOGFIFNC_03665	LGNPLPGC_02394
gmk_2		Guanylate kinase	2	2	1	2	20	2	20		626	626	626	BOGFIFNC_03666	LGNPLPGC_02395
group_2664		hypothetical protein	2	2	1	2	21	2	21		614	614	614	BOGFIFNC_03667	LGNPLPGC_02396
group_2665		hypothetical protein	2	2	1	2	22	2	22		404	404	404	BOGFIFNC_03668	LGNPLPGC_02397
group_2666		hypothetical protein	2	2	1	2	23	2	23		416	416	416	BOGFIFNC_03669	LGNPLPGC_02398
soj		Chromosome-partitioning ATPase Soj	2	2	1	2	24	2	24		677	677	677	BOGFIFNC_03670	LGNPLPGC_02399
group_2668	xerD_2	Tyrosine recombinase XerD	2	2	1	2	25	2	25		587	587	587	BOGFIFNC_03671	LGNPLPGC_02400
group_2669		hypothetical protein	2	2	1	2	26	2	26		464	464	464	BOGFIFNC_03672	LGNPLPGC_02401
group_2670		hypothetical protein	2	2	1	2	27	2	27		200	200	200	BOGFIFNC_03673	LGNPLPGC_02402
cobT_2		Aerobic cobaltochelatase subunit CobT	2	2	1	2	28	2	28		2057	2057	2057	BOGFIFNC_03674	LGNPLPGC_02403
cobS_1		Aerobic cobaltochelatase subunit CobS	2	2	1	2	29	2	29		1199	1199	1199	BOGFIFNC_03675	LGNPLPGC_02404
group_2673		hypothetical protein	2	2	1	2	30	2	30		683	683	683	BOGFIFNC_03676	LGNPLPGC_02405
group_2674		hypothetical protein	2	2	1	2	31	2	31		689	689	689	BOGFIFNC_03677	LGNPLPGC_02406
dnaE_2		DNA polymerase III subunit alpha	2	2	1	2	32	2	32		3455	3455	3455	BOGFIFNC_03678	LGNPLPGC_02407
group_2676		hypothetical protein	2	2	1	2	33	2	33		1106	1106	1106	BOGFIFNC_03679	LGNPLPGC_02408
group_2677		hypothetical protein	2	2	1	2	34	2	34		887	887	887	BOGFIFNC_03680	LGNPLPGC_02409
polA_2		DNA polymerase I	2	2	1	2	35	2	35		1064	1064	1064	BOGFIFNC_03681	LGNPLPGC_02410
recA_2		Protein RecA	2	2	1	2	36	2	36		1496	1496	1496	BOGFIFNC_03682	LGNPLPGC_02411
group_2680		hypothetical protein	2	2	1	2	37	2	37		353	353	353	BOGFIFNC_03683	LGNPLPGC_02412
group_2681		hypothetical protein	2	2	1	2	38	2	38		398	398	398	BOGFIFNC_03684	LGNPLPGC_02413
group_2682		hypothetical protein	2	2	1	2	39	2	39		437	437	437	BOGFIFNC_03685	LGNPLPGC_02414
group_2683		hypothetical protein	2	2	1	2	40	2	40		518	518	518	BOGFIFNC_03686	LGNPLPGC_02415
group_2684		hypothetical protein	2	2	1	2	41	2	41		365	365	365	BOGFIFNC_03687	LGNPLPGC_02416
group_2685		hypothetical protein	2	2	1	2	42	2	42		212	212	212	BOGFIFNC_03688	LGNPLPGC_02417
group_2686		hypothetical protein	2	2	1	2	43	2	43		398	398	398	BOGFIFNC_03689	LGNPLPGC_02418
group_2687		hypothetical protein	2	2	1	2	44	2	44		1094	1094	1094	BOGFIFNC_03690	LGNPLPGC_02419
smc_2		Chromosome partition protein Smc	2	2	1	2	45	2	45		1952	1952	1952	BOGFIFNC_03691	LGNPLPGC_02420
group_2689		hypothetical protein	2	2	1	2	46	2	46		632	632	632	BOGFIFNC_03692	LGNPLPGC_02421
ruvC_2		Crossover junction endodeoxyribonuclease RuvC	2	2	1	2	47	2	47		593	593	593	BOGFIFNC_03693	LGNPLPGC_02422
group_2691		hypothetical protein	2	2	1	2	48	2	48		590	590	590	BOGFIFNC_03694	LGNPLPGC_02423
group_2692		hypothetical protein	2	2	1	2	49	2	49		173	173	173	BOGFIFNC_03695	LGNPLPGC_02424
nrdA_2		Ribonucleoside-diphosphate reductase 1 subunit alpha	2	2	1	2	50	2	50		2390	2390	2390	BOGFIFNC_03696	LGNPLPGC_02425
nrdB_1		Ribonucleoside-diphosphate reductase subunit beta	2	2	1	2	51	2	51		992	992	992	BOGFIFNC_03697	LGNPLPGC_02426
doc		Toxin Doc	2	2	1	2	52	2	52		419	419	419	BOGFIFNC_03698	LGNPLPGC_02427
group_2696		hypothetical protein	2	2	1	2	53	2	53		362	362	362	BOGFIFNC_03699	LGNPLPGC_02428
thyX		Thymidylate synthase ThyX	2	2	1	2	54	2	54		860	860	860	BOGFIFNC_03700	LGNPLPGC_02429
group_2698		hypothetical protein	2	2	1	2	55	2	55		293	293	293	BOGFIFNC_03701	LGNPLPGC_02430
dut_2		Deoxyuridine 5'-triphosphate nucleotidohydrolase	2	2	1	2	56	2	56		458	458	458	BOGFIFNC_03702	LGNPLPGC_02431
group_2700		hypothetical protein	2	2	1	2	57	2	57		683	683	683	BOGFIFNC_03703	LGNPLPGC_02432
group_2701		hypothetical protein	2	2	1	2	58	2	58		203	203	203	BOGFIFNC_03704	LGNPLPGC_02433
group_2702		hypothetical protein	2	2	1	2	59	2	59		170	170	170	BOGFIFNC_03705	LGNPLPGC_02434
group_2703		hypothetical protein	2	2	1	2	60	2	60		395	395	395	BOGFIFNC_03706	LGNPLPGC_02435
group_2704		hypothetical protein	2	2	1	2	61	2	61		308	308	308	BOGFIFNC_03707	LGNPLPGC_02436
group_2705		hypothetical protein	2	2	1	2	62	2	62		236	236	236	BOGFIFNC_03708	LGNPLPGC_02437
group_2706		hypothetical protein	2	2	1	2	63	2	63		203	203	203	BOGFIFNC_03709	LGNPLPGC_02438
group_2707		hypothetical protein	2	2	1	2	64	2	64		422	422	422	BOGFIFNC_03710	LGNPLPGC_02439
group_2708		hypothetical protein	2	2	1	2	65	2	65		275	275	275	BOGFIFNC_03711	LGNPLPGC_02440
group_2709		hypothetical protein	2	2	1	2	66	2	66		365	365	365	BOGFIFNC_03712	LGNPLPGC_02441
group_2710		hypothetical protein	2	2	1	2	67	2	67		854	854	854	BOGFIFNC_03713	LGNPLPGC_02442
group_2711		hypothetical protein	2	2	1	2	68	2	68		491	491	491	BOGFIFNC_03714	LGNPLPGC_02443
group_2712		hypothetical protein	2	2	1	2	69	2	69		458	458	458	BOGFIFNC_03715	LGNPLPGC_02444
group_2713		hypothetical protein	2	2	1	2	70	2	70		323	323	323	BOGFIFNC_03716	LGNPLPGC_02445
group_2714		hypothetical protein	2	2	1	2	71	2	71		716	716	716	BOGFIFNC_03717	LGNPLPGC_02446
group_2715		hypothetical protein	2	2	1	2	72	2	72		233	233	233	BOGFIFNC_03718	LGNPLPGC_02447
group_2716		hypothetical protein	2	2	1	2	73	2	73		821	821	821	BOGFIFNC_03719	LGNPLPGC_02448
group_2717		hypothetical protein	2	2	1	2	74	2	74		275	275	275	BOGFIFNC_03720	LGNPLPGC_02449
dnaQ_2		DNA polymerase III subunit epsilon	2	2	1	2	75	2	75		533	533	533	BOGFIFNC_03721	LGNPLPGC_02450
group_2719		hypothetical protein	2	2	1	2	76	2	76		251	251	251	BOGFIFNC_03722	LGNPLPGC_02451
group_272		hypothetical protein	2	2	1	1	1653	5	14		1481	1481	1481	BOGFIFNC_02611	LGNPLPGC_02509
group_2720		hypothetical protein	2	2	1	2	77	2	77		710	710	710	BOGFIFNC_03723	LGNPLPGC_02452
group_2721		hypothetical protein	2	2	1	2	78	2	78		938	938	938	BOGFIFNC_03724	LGNPLPGC_02453
group_2722		hypothetical protein	2	2	1	2	79	2	79		386	386	386	BOGFIFNC_03725	LGNPLPGC_02454
group_2723		hypothetical protein	2	2	1	2	80	2	80		407	407	407	BOGFIFNC_03726	LGNPLPGC_02455
group_2724		hypothetical protein	2	2	1	2	81	2	81		1202	1202	1202	BOGFIFNC_03727	LGNPLPGC_02456
group_2725		hypothetical protein	2	2	1	2	82	2	82		596	596	596	BOGFIFNC_03728	LGNPLPGC_02457
group_2726		hypothetical protein	2	2	1	2	83	2	128		536	536	536	BOGFIFNC_03729	LGNPLPGC_02458
group_2727		hypothetical protein	2	2	1	2	84	2	127		491	491	491	BOGFIFNC_03730	LGNPLPGC_02459
group_2728		hypothetical protein	2	2	1	2	85	2	126		89	89	89	BOGFIFNC_03731	LGNPLPGC_02460
group_2729		hypothetical protein	2	2	1	2	86	2	125		626	626	626	BOGFIFNC_03732	LGNPLPGC_02461
group_2730		hypothetical protein	2	2	1	2	87	2	124		377	377	377	BOGFIFNC_03733	LGNPLPGC_02462
group_2731		hypothetical protein	2	2	1	2	88	2	123		632	632	632	BOGFIFNC_03734	LGNPLPGC_02463
group_2732		hypothetical protein	2	2	1	2	89	2	122		341	341	341	BOGFIFNC_03735	LGNPLPGC_02464
group_2733		hypothetical protein	2	2	1	2	90	2	121		218	218	218	BOGFIFNC_03736	LGNPLPGC_02465
group_2734		hypothetical protein	2	2	1	2	128	2	120		377	377	377	BOGFIFNC_03737	LGNPLPGC_02466
group_2735		hypothetical protein	2	2	1	2	127	2	119		542	542	542	BOGFIFNC_03738	LGNPLPGC_02467
group_2736		hypothetical protein	2	2	1	2	126	2	118		293	293	293	BOGFIFNC_03739	LGNPLPGC_02468
group_2737		hypothetical protein	2	2	1	2	125	2	117		365	365	365	BOGFIFNC_03740	LGNPLPGC_02469
group_2738		hypothetical protein	2	2	1	2	124	2	116		497	497	497	BOGFIFNC_03741	LGNPLPGC_02470
group_2739		hypothetical protein	2	2	1	2	123	2	115		263	263	263	BOGFIFNC_03742	LGNPLPGC_02471
group_2740		hypothetical protein	2	2	1	2	122	2	114		326	326	326	BOGFIFNC_03743	LGNPLPGC_02472
group_2741		hypothetical protein	2	2	1	2	121	2	113		701	701	701	BOGFIFNC_03744	LGNPLPGC_02473
group_2742		hypothetical protein	2	2	1	2	120	2	112		278	278	278	BOGFIFNC_03745	LGNPLPGC_02474
uvrB_2		UvrABC system protein B	2	2	1	2	119	2	111		1715	1715	1715	BOGFIFNC_03746	LGNPLPGC_02475
noc_1		Nucleoid occlusion protein	2	2	1	2	118	2	110		680	680	680	BOGFIFNC_03747	LGNPLPGC_02476
group_2745		hypothetical protein	2	2	1	2	117	2	109		521	521	521	BOGFIFNC_03748	LGNPLPGC_02477
noc_2		Nucleoid occlusion protein	2	2	1	2	116	2	108		641	641	641	BOGFIFNC_03749	LGNPLPGC_02478
group_2747	metN_2	Methionine import ATP-binding protein MetN	2	2	1	2	115	2	107		656	656	656	BOGFIFNC_03750	LGNPLPGC_02479
trxA		Thioredoxin	2	2	1	2	114	2	106		353	353	353	BOGFIFNC_03751	LGNPLPGC_02480
group_2749		hypothetical protein	2	2	1	2	113	2	105		950	950	950	BOGFIFNC_03752	LGNPLPGC_02481
group_2750		hypothetical protein	2	2	1	2	112	2	104		326	326	326	BOGFIFNC_03753	LGNPLPGC_02482
group_2751		hypothetical protein	2	2	1	2	111	2	103		395	395	395	BOGFIFNC_03754	LGNPLPGC_02483
group_2752		hypothetical protein	2	2	1	2	110	2	102		590	590	590	BOGFIFNC_03755	LGNPLPGC_02484
group_2753		hypothetical protein	2	2	1	2	109	2	101		1244	1244	1244	BOGFIFNC_03756	LGNPLPGC_02485
group_2754		hypothetical protein	2	2	1	2	108	2	100		1700	1700	1700	BOGFIFNC_03757	LGNPLPGC_02486
group_2755		hypothetical protein	2	2	1	2	107	2	99		851	851	851	BOGFIFNC_03758	LGNPLPGC_02487
group_2756		hypothetical protein	2	2	1	2	106	2	98		902	902	902	BOGFIFNC_03759	LGNPLPGC_02488
group_2757		hypothetical protein	2	2	1	2	105	2	97		497	497	497	BOGFIFNC_03760	LGNPLPGC_02489
group_2758		hypothetical protein	2	2	1	2	104	2	96		773	773	773	BOGFIFNC_03761	LGNPLPGC_02490
group_2759		hypothetical protein	2	2	1	2	103	2	95		476	476	476	BOGFIFNC_03762	LGNPLPGC_02491
group_2760		hypothetical protein	2	2	1	2	102	2	94		365	365	365	BOGFIFNC_03763	LGNPLPGC_02492
group_2761		hypothetical protein	2	2	1	2	101	2	93		389	389	389	BOGFIFNC_03764	LGNPLPGC_02493
group_2762		hypothetical protein	2	2	1	2	100	2	92		500	500	500	BOGFIFNC_03765	LGNPLPGC_02494
group_2763		hypothetical protein	2	2	1	2	99	2	91		527	527	527	BOGFIFNC_03766	LGNPLPGC_02495
group_2764		hypothetical protein	2	2	1	2	98	2	90		323	323	323	BOGFIFNC_03767	LGNPLPGC_02496
group_2765		hypothetical protein	2	2	1	2	97	2	89		278	278	278	BOGFIFNC_03768	LGNPLPGC_02497
group_2766		hypothetical protein	2	2	1	2	96	2	88		5744	5744	5744	BOGFIFNC_03769	LGNPLPGC_02498
group_2767		hypothetical protein	2	2	1	2	95	2	87		329	329	329	BOGFIFNC_03770	LGNPLPGC_02499
group_2768		hypothetical protein	2	2	1	2	94	2	86		710	710	710	BOGFIFNC_03771	LGNPLPGC_02500
mepH		Murein DD-endopeptidase MepH	2	2	1	2	93	2	85		758	758	758	BOGFIFNC_03772	LGNPLPGC_02501
degA		HTH-type transcriptional repressor CytR	2	2	1	10	3	36	3		440	1079	759	BOGFIFNC_03977	LGNPLPGC_04010
group_2770		hypothetical protein	2	2	1	2	92	2	84		620	620	620	BOGFIFNC_03773	LGNPLPGC_02502
group_2771		hypothetical protein	2	2	1	2	91	2	83		437	437	437	BOGFIFNC_03774	LGNPLPGC_02503
group_2772		hypothetical protein	2	2	1	1	3543	166	1		146	146	146	BOGFIFNC_03780	LGNPLPGC_01872
group_2773		hypothetical protein	2	2	1	12	3	47	2	Hypothetical protein with no hits to refseq/uniprot/clusters/cdd/tigrfams/pfam overlapping another protein with hits	1529	1529	1529	BOGFIFNC_03809	LGNPLPGC_03750
neo		Aminoglycoside 3'-phosphotransferase	2	2	1	6	1	26	7		803	803	803	BOGFIFNC_03837	LGNPLPGC_03661
group_2775		hypothetical protein	2	2	1	6	9	26	8		836	836	836	BOGFIFNC_03838	LGNPLPGC_03662
group_2776		hypothetical protein	2	2	1	6	8	26	9		422	422	422	BOGFIFNC_03839	LGNPLPGC_03663
group_2777		hypothetical protein	2	2	1	6	7	26	6		410	410	410	BOGFIFNC_03840	LGNPLPGC_03664
group_2778		hypothetical protein	2	2	1	6	6	26	5		530	530	530	BOGFIFNC_03841	LGNPLPGC_03665
mobA_5		Mobilization protein A	2	2	1	6	5	26	4		2918	2918	2918	BOGFIFNC_03842	LGNPLPGC_03666
group_2780		hypothetical protein	2	2	1	6	4	26	3		323	323	323	BOGFIFNC_03843	LGNPLPGC_03667
bcr_4		Bicyclomycin resistance protein	2	2	1	6	3	26	2		1265	1265	1265	BOGFIFNC_03844	LGNPLPGC_03668
group_2782		hypothetical protein	2	2	1	6	2	26	1		1253	1253	1253	BOGFIFNC_03845	LGNPLPGC_03669
group_2783		hypothetical protein	2	2	1	1	3772	60	3		1478	1478	1478	BOGFIFNC_03871	LGNPLPGC_03329
group_2785		hypothetical protein	2	2	1	1	22	94	1		800	800	800	BOGFIFNC_03878	LGNPLPGC_00139
group_2786		hypothetical protein	2	2	1	1	1175	53	1		218	218	218	BOGFIFNC_03881	LGNPLPGC_00142
group_2787		hypothetical protein	2	2	1	1	1174	53	2		881	881	881	BOGFIFNC_03882	LGNPLPGC_00143
group_2788		hypothetical protein	2	2	1	1	1173	53	4		356	356	356	BOGFIFNC_03883	LGNPLPGC_00144
group_2789	esiB_1	Secretory immunoglobulin A-binding protein EsiB	2	2	1	1	1172	53	3		563	563	563	BOGFIFNC_03884	LGNPLPGC_00145
group_279		hypothetical protein	2	2	1	14	3	57	2		647	731	689	BOGFIFNC_03988	LGNPLPGC_03551
group_2790	gabP_1	GABA permease	2	2	1	1	1160	39	7		1403	1403	1403	BOGFIFNC_03894	LGNPLPGC_00155
bauC_2		Putative 3-oxopropanoate dehydrogenase	2	2	1	1	1159	39	6		1496	1496	1496	BOGFIFNC_03895	LGNPLPGC_00156
group_2792		hypothetical protein	2	2	1	1	1158	39	5		350	350	350	BOGFIFNC_03896	LGNPLPGC_00157
puuB_1		Gamma-glutamylputrescine oxidoreductase	2	2	1	1	1157	39	4		1388	1388	1388	BOGFIFNC_03897	LGNPLPGC_00158
pmfR		Transcriptional activator PmfR	2	2	1	1	1156	39	3		1445	1445	1445	BOGFIFNC_03898	LGNPLPGC_00159
group_2795		putative TonB-dependent receptor	2	2	1	8	4	30	1		2411	2411	2411	BOGFIFNC_03899	LGNPLPGC_03803
group_2796		hypothetical protein	2	2	1	8	5	30	2		314	314	314	BOGFIFNC_03900	LGNPLPGC_03802
group_2797		hypothetical protein	2	2	1	8	6	30	3		287	287	287	BOGFIFNC_03901	LGNPLPGC_03801
group_2798		hypothetical protein	2	2	1	8	7	30	7		302	302	302	BOGFIFNC_03902	LGNPLPGC_03800
group_2799		hypothetical protein	2	2	1	8	3	30	6		284	284	284	BOGFIFNC_03903	LGNPLPGC_03799
group_2800		hypothetical protein	2	2	1	8	2	30	5		494	494	494	BOGFIFNC_03904	LGNPLPGC_03798
group_2801		hypothetical protein	2	2	1	8	1	30	4		176	176	176	BOGFIFNC_03905	LGNPLPGC_03797
group_2802		hypothetical protein	2	2	1	11	5	44	4		533	533	533	BOGFIFNC_03906	LGNPLPGC_03994
lamB_2		Maltoporin	2	2	1	11	4	44	5		1208	1208	1208	BOGFIFNC_03907	LGNPLPGC_03993
bacC_3		Dihydroanticapsin 7-dehydrogenase	2	2	1	11	3	44	3		752	752	752	BOGFIFNC_03908	LGNPLPGC_03992
nadX_2		L-aspartate dehydrogenase	2	2	1	11	2	44	2		812	812	812	BOGFIFNC_03909	LGNPLPGC_03991
rutD		Putative aminoacrylate hydrolase RutD	2	2	1	11	1	44	1		758	758	758	BOGFIFNC_03910	LGNPLPGC_03990
group_2807		hypothetical protein	2	2	1	1	3239	37	1		254	254	254	BOGFIFNC_03936	LGNPLPGC_02877
cdhR		HTH-type transcriptional regulator CdhR	2	2	1	1	3238	37	2		995	995	995	BOGFIFNC_03937	LGNPLPGC_02876
pytH		Pyrethroid hydrolase	2	2	1	1	3237	37	6		770	770	770	BOGFIFNC_03938	LGNPLPGC_02875
azoR1_2		FMN-dependent NADH-azoreductase 1	2	2	1	1	3236	37	5		632	632	632	BOGFIFNC_03939	LGNPLPGC_02874
group_2811		hypothetical protein	2	2	1	1	3387	37	4		281	281	281	BOGFIFNC_03940	LGNPLPGC_02873
group_2812		hypothetical protein	2	2	1	1	3388	37	3		470	470	470	BOGFIFNC_03941	LGNPLPGC_02872
group_2813		hypothetical protein	2	2	1	1	3401	147	1		428	428	428	BOGFIFNC_03946	LGNPLPGC_02867
btuB_2		Vitamin B12 transporter BtuB	2	2	1	1	3174	80	1		2672	2672	2672	BOGFIFNC_03965	LGNPLPGC_03240
group_2816		hypothetical protein	2	2	1	1	3173	80	2		92	92	92	BOGFIFNC_03966	LGNPLPGC_03241
dkgA		2,5-diketo-D-gluconic acid reductase A	2	2	1	10	4	36	4		830	830	830	BOGFIFNC_03967	LGNPLPGC_04015
nudL_2		putative Nudix hydrolase NudL	2	2	1	10	5	36	5		608	608	608	BOGFIFNC_03968	LGNPLPGC_04014
nagZ_2		Beta-hexosaminidase	2	2	1	10	6	36	6		1013	1013	1013	BOGFIFNC_03969	LGNPLPGC_04013
iolI		Inosose isomerase	2	2	1	10	8	36	8		869	869	869	BOGFIFNC_03978	LGNPLPGC_04011
puuP_2		Putrescine importer PuuP	2	2	1	1	1597	24	10		1424	1424	1424	BOGFIFNC_03979	LGNPLPGC_02684
aldA		Lactaldehyde dehydrogenase	2	2	1	1	1598	24	9		1409	1409	1409	BOGFIFNC_03980	LGNPLPGC_02683
group_2823		hypothetical protein	2	2	1	1	1599	24	8		371	371	371	BOGFIFNC_03981	LGNPLPGC_02682
group_2824		hypothetical protein	2	2	1	1	1600	24	7		752	752	752	BOGFIFNC_03982	LGNPLPGC_02681
rocE		Amino-acid permease RocE	2	2	1	1	1601	24	6		1367	1367	1367	BOGFIFNC_03983	LGNPLPGC_02680
group_2826	puuB_5	Gamma-glutamylputrescine oxidoreductase	2	2	1	1	1602	24	5		1301	1301	1301	BOGFIFNC_03984	LGNPLPGC_02679
group_2827		hypothetical protein	2	2	1	1	1603	24	4		377	377	377	BOGFIFNC_03985	LGNPLPGC_02678
group_2828		hypothetical protein	2	2	1	14	1	57	1		419	419	419	BOGFIFNC_03986	LGNPLPGC_03553
group_2829		hypothetical protein	2	2	1	14	2	57	3		698	698	698	BOGFIFNC_03987	LGNPLPGC_03552
group_2830		hypothetical protein	2	2	1	12	2	47	5		311	311	311	BOGFIFNC_03989	LGNPLPGC_03753
yokD		SPBc2 prophage-derived aminoglycoside N(3')-acetyltransferase-like protein YokD	2	2	1	12	5	47	4		860	860	860	BOGFIFNC_03990	LGNPLPGC_03752
bla		Beta-lactamase TEM	2	2	1	12	4	47	3		860	860	860	BOGFIFNC_03991	LGNPLPGC_03751
group_2833		hypothetical protein	2	2	1	1	1660	5	7		173	173	173	BOGFIFNC_03999	LGNPLPGC_03100
group_2834		hypothetical protein	2	2	1	7	6	27	2		698	698	698	BOGFIFNC_04002	LGNPLPGC_03812
group_2835		hypothetical protein	2	2	1	7	7	27	3		371	371	371	BOGFIFNC_04003	LGNPLPGC_03811
group_2836		hypothetical protein	2	2	1	7	8	27	4		770	770	770	BOGFIFNC_04004	LGNPLPGC_03810
group_2837		hypothetical protein	2	2	1	7	9	27	5		287	287	287	BOGFIFNC_04005	LGNPLPGC_03809
group_2838		hypothetical protein	2	2	1	7	5	27	6		218	218	218	BOGFIFNC_04006	LGNPLPGC_03808
group_2839		hypothetical protein	2	2	1	7	4	27	7		695	695	695	BOGFIFNC_04007	LGNPLPGC_03807
group_2840		hypothetical protein	2	2	1	7	3	27	8		794	794	794	BOGFIFNC_04008	LGNPLPGC_03806
group_2841		hypothetical protein	2	2	1	7	2	27	9		251	251	251	BOGFIFNC_04009	LGNPLPGC_03805
group_2842		hypothetical protein	2	2	1	16	1	75	1		248	248	248	BOGFIFNC_04011	LGNPLPGC_04002
group_2843		hypothetical protein	2	2	1	1	3763	1	128		941	941	941	BOGFIFNC_04012	LGNPLPGC_02630
group_2844		hypothetical protein	2	2	1	10	2	36	2		665	665	665	BOGFIFNC_04014	LGNPLPGC_04009
group_2862		hypothetical protein	2	2	1	1	169	137	1		245	245	245	BOGFIFNC_00883	LGNPLPGC_03598
group_3188	pcaI_2	3-oxoadipate CoA-transferase subunit A	2	2	1	1	1922	69	1		671	671	671	BOGFIFNC_00123	LGNPLPGC_02119
pcaI_2		3-oxoadipate CoA-transferase subunit A	2	2	1	1	1875	58	3		671	671	671	BOGFIFNC_00165	LGNPLPGC_03696
group_3257		hypothetical protein	2	2	1	1	4277	1	70		218	218	218	BOGFIFNC_01334	LGNPLPGC_02190
group_3258		hypothetical protein	2	2	1	13	3	55	3		218	218	218	BOGFIFNC_02820	LGNPLPGC_03997
group_3361		hypothetical protein	2	2	1	1	4183	1	110		278	278	278	BOGFIFNC_02035	LGNPLPGC_00319
group_3362		hypothetical protein	2	2	1	1	3004	1	293		278	278	278	BOGFIFNC_01294	LGNPLPGC_03037
group_36		hypothetical protein	2	2	1	1	3010	1	218		212	212	212	BOGFIFNC_03555	LGNPLPGC_03429
tuf1		Elongation factor Tu	2	2	1	17	1	78	1		1190	1190	1190	BOGFIFNC_03810	LGNPLPGC_04003
group_37		hypothetical protein	2	2	1	1	4178	1	105		440	440	440	BOGFIFNC_02030	LGNPLPGC_00314
group_3739		tRNA-Leu(tag)	2	2	1	1	2845	25	1		84	84	84	BOGFIFNC_01411	LGNPLPGC_02267
group_3861		hypothetical protein	2	2	1	1	1180	125	1		137	137	137	BOGFIFNC_03135	LGNPLPGC_01351
group_3862		hypothetical protein	2	2	1	1	1658	5	1		137	137	137	BOGFIFNC_02606	LGNPLPGC_02504
group_4248		hypothetical protein	2	2	1	1	4123	1	149		809	809	809	BOGFIFNC_03277	LGNPLPGC_00409
group_4249		hypothetical protein	2	2	1	1	2924	1	35		809	809	809	BOGFIFNC_03480	LGNPLPGC_00416
group_4279		hypothetical protein	2	2	1	1	4276	1	71		356	356	356	BOGFIFNC_01333	LGNPLPGC_02189
group_4280		hypothetical protein	2	2	1	13	2	55	2		356	356	356	BOGFIFNC_02819	LGNPLPGC_03996
group_44		hypothetical protein	2	2	1	1	1469	182	1		413	413	413	BOGFIFNC_01347	LGNPLPGC_02203
group_5163		Alpha-ketoglutaric semialdehyde dehydrogenase	2	2	1	1	1581	12	1		1574	1574	1574	BOGFIFNC_00175	LGNPLPGC_03686
hfq		RNA-binding protein Hfq	2	2	1	1	2624	114	1		416	434	425	BOGFIFNC_00377	LGNPLPGC_02968
betA_2		Oxygen-dependent choline dehydrogenase	2	2	1	1	1612	20	12		1658	1658	1658	BOGFIFNC_01762	LGNPLPGC_03102
betA_3		Oxygen-dependent choline dehydrogenase	2	2	1	3	2	15	2		1652	1652	1652	BOGFIFNC_02472	LGNPLPGC_03145
group_720		hypothetical protein	2	2	1	1	4177	1	104		212	212	212	BOGFIFNC_02029	LGNPLPGC_00313
group_721		hypothetical protein	2	2	1	1	3011	1	219		212	212	212	BOGFIFNC_03556	LGNPLPGC_03430
ilvB_2		Acetolactate synthase large subunit	2	2	1	3	10	15	9		1622	1790	1706	BOGFIFNC_02465	LGNPLPGC_03982
slyX_3		Protein SlyX	2	2	1	1	4100	1	118		4199	4835	4517	BOGFIFNC_02874	LGNPLPGC_03981
group_724		hypothetical protein	2	2	1	1	4126	1	152		3674	3674	3674	BOGFIFNC_03274	LGNPLPGC_00406
group_726		hypothetical protein	2	2	1	1	1292	155	1		446	1358	902	BOGFIFNC_03382	LGNPLPGC_01242
group_727	slyX_2	Protein SlyX	2	2	1	2	1	2	1		3563	4490	4026	BOGFIFNC_03647	LGNPLPGC_02376
fptA		Fe(3 )-pyochelin receptor	2	2	1	1	1085	52	2		845	845	845	BOGFIFNC_01165	LGNPLPGC_00230
This table was curated from Supplemental Table S2.
