# Supplementary material for: Two Acinetobacter baumannii Isolates Obtained From a Fatal Necrotizing Fasciitis Infection Display Distinct Genomic and Phenotypic Characteristics in Comparison to Type Strains
Source: Front Cell Infect Microbiol. 2021 Apr 12;11:635673. doi: 10.3389/fcimb.2021.635673 (PMC8072282; doi:10.3389/fcimb.2021.635673)
Supplement: Supplementary file 5 [file Table_4.xlsx]

## Sheet: Non-hypothetical NECRO genes 
Supplemental Table S4. Comparison of non-hypothetical genes shared by necrotizing fasciitis strains
NFAB1/NFAB2 genes	17978 similar annotation	19606 similar annotation
2-haloacrylate reductase
2-oxo-hept-4-ene-1,7-dioate hydratase
2,3-bisphosphoglycerate-dependent phosphoglycerate mutase
2,5-diketo-D-gluconic acid reductase A
3-methylmercaptopropionyl-CoA ligase
3-oxoadipate CoA-transferase subunit A	1	1
3-oxoadipate CoA-transferase subunit A	1	1
3,4-dihydroxyphenylacetate 2,3-dioxygenase
4-hydroxy-2-oxo-heptane-1,7-dioate aldolase
4'-phosphopantetheinyl transferase sfp	1	1
5-carboxymethyl-2-hydroxymuconate Delta-isomerase	1	1
6'''-hydroxyparomomycin C oxidase
Acetolactate synthase large subunit
Actin cross-linking toxin VgrG1	1	1
Actin cross-linking toxin VgrG1	1	1
Adhesin Ata autotransporter	1	1
Aerobic cobaltochelatase subunit CobS
Aerobic cobaltochelatase subunit CobT
Aldehyde dehydrogenase PuuC
Alpha-ketoglutaric semialdehyde dehydrogenase	1	1
Amino-acid permease RocE
Aminoglycoside 3'-phosphotransferase
Antibiotic efflux pump outer membrane protein ArpC
Antitoxin HicB
Antitoxin HigA-2		1
Aspartate/alanine antiporter
ATP-dependent Clp protease proteolytic subunit	1	1
ATP/GTP phosphatase
Baeyer-Villiger monooxygenase	1	1
Beta-alanine--pyruvate aminotransferase	1	1
Beta-hexosaminidase	1	1
Beta-lactamase OXA-133	1	1
Beta-lactamase TEM
Bicyclomycin resistance protein	1	1
Bicyclomycin resistance protein	1	1
Bifunctional aspartate aminotransferase and L-aspartate beta-decarboxylase
Caffeyl-CoA reductase-Etf complex subunit CarC		1
Carboxylesterase NlhH	1	1
Carboxymethylenebutenolidase	1	1
Catalase	1	1
Cation/acetate symporter ActP	1	1
Chromosome partition protein Smc	1	1
Chromosome-partitioning ATPase Soj	1
Cobalt-zinc-cadmium resistance protein CzcA	1	1
Cobalt-zinc-cadmium resistance protein CzcB	1	1
Cobalt-zinc-cadmium resistance protein CzcC	1	1
Colicin I receptor	1	1
Coniferyl aldehyde dehydrogenase	1	1
Crossover junction endodeoxyribonuclease RusA
Crossover junction endodeoxyribonuclease RuvC	1	1
D-cysteine desulfhydrase	1	1
D-inositol-3-phosphate glycosyltransferase	1	1
Decarbamoylnovobiocin carbamoyltransferase
Deoxyuridine 5'-triphosphate nucleotidohydrolase	1	1
Dihydroanticapsin 7-dehydrogenase	1	1
DNA ligase	1	1
DNA polymerase I	1	1
DNA polymerase III subunit alpha	1	1
DNA polymerase III subunit epsilon	1	1
DNA polymerase IV 1	1	1
DNA primase	1	1
DNA replication and repair protein RecF	1	1
DNA replication protein DnaC		1
DNA-binding protein HU-beta	1	1
Elongation factor Tu	1	1
Exodeoxyribonuclease 10	1	1
Fe(3 )-pyochelin receptor
Ferric aerobactin receptor	1	1
Ferrichrome receptor FcuA	1	1
Ferrichrome receptor FcuA	1	1
FhuE receptor	1	1
FhuE receptor	1	1
Fimbrial protein	1	1
Fimbrial protein	1	1
FMN-dependent NADH-azoreductase 1	1	1
GABA permease	1	1
Gamma-glutamylputrescine oxidoreductase	1	1
Gamma-glutamylputrescine oxidoreductase	1	1
Gamma-glutamylputrescine oxidoreductase	1	1
Gamma-glutamylputrescine oxidoreductase	1	1
Gluconate 5-dehydrogenase
Glutarate-semialdehyde dehydrogenase DavD		1
Glutathione-regulated potassium-efflux system protein KefC	1	1
Glycyl-glycine endopeptidase ALE-1	1
Guanylate kinase	1	1
Hemolysin transporter protein ShlB		1
Hemolysin transporter protein ShlB		1
Histidinol-phosphatase
Homoprotocatechuate catabolism bifunctional isomerase/decarboxylase
Homoprotocatechuate catabolism bifunctional isomerase/decarboxylase
Homoserine/homoserine lactone efflux protein	1	1
HTH-type transcriptional activator Btr	1	1
HTH-type transcriptional activator Btr	1	1
HTH-type transcriptional regulator BetI	1	1
HTH-type transcriptional regulator CdhR	1
HTH-type transcriptional regulator DmlR	1	1
HTH-type transcriptional regulator DmlR	1	1
HTH-type transcriptional regulator EthR
HTH-type transcriptional regulator HmrR	1	1
HTH-type transcriptional regulator PgrR	1	1
HTH-type transcriptional regulator PrtR	1	1
HTH-type transcriptional regulator PrtR	1	1
HTH-type transcriptional repressor CytR
HTH-type transcriptional repressor CytR
Inner membrane metabolite transport protein YhjE	1	1
Inner membrane protein YbjJ	1	1
Inner membrane protein YbjJ	1	1
Inner membrane protein YjcH	1	1
Inner membrane protein YohK
Inosose isomerase
L-aspartate dehydrogenase	1	1
Lactaldehyde dehydrogenase
LexA repressor	1	1
Lysozyme RrrD		1
Lysozyme RrrD		1
Maltoporin
Maltoporin
Methionine import ATP-binding protein MetN	1	1
Mobilization protein A	1	1
Mobilization protein A	1	1
Mobilization protein A	1	1
Modification methylase BspRI
Modification methylase DpnIIA
Modification methylase DpnIIA
Modification methylase RsrI
Molecular chaperone Hsp31 and glyoxalase 3	1	1
Monoacylglycerol lipase
mRNA interferase RelE
mRNA interferase YafQ
Murein DD-endopeptidase MepH
N-acetyl-alpha-D-glucosaminyl-diphospho-ditrans,octacis-undecaprenol 4-epimerase
NAD/NADP-dependent betaine aldehyde dehydrogenase	1	1
Non-heme chloroperoxidase	1	1
Nucleoid occlusion protein
Nucleoid occlusion protein
Nucleoid-associated protein YejK		1
Organic hydroperoxide resistance transcriptional regulator	1	1
Organic hydroperoxide resistance transcriptional regulator	1	1
Outer membrane protein OprM	1	1
Oxygen-dependent choline dehydrogenase	1	1
Oxygen-dependent choline dehydrogenase	1	1
p-hydroxyphenylacetate 3-hydroxylase, oxygenase component
p-hydroxyphenylacetate 3-hydroxylase, reductase component	1	1
Phenol hydroxylase P1 protein
Phenol hydroxylase P2 protein
Phenol hydroxylase P5 protein
Phenol regulator MopR
Prophage integrase IntA	1	1
Prophage integrase IntS	1	1
Prophage integrase IntS	1	1
Propionate catabolism operon regulatory protein
Protein RecA	1	1
Protein SlyX	1	1
Protein SlyX	1	1
Pseudooxynicotine oxidase
Putative 3-oxopropanoate dehydrogenase	1	1
putative amino-acid metabolite efflux pump
Putative aminoacrylate hydrolase RutD
Putative aminoglycoside phosphotransferase
Putative deoxyribonuclease RhsC
Putative deoxyribonuclease RhsC
putative HTH-type transcriptional regulator	1	1
putative hydrolase YxeP	1	1
putative isomerase YddE	1	1
Putative monooxygenase YcnE
putative Nudix hydrolase NudL	1	1
putative sugar transferase EpsL	1	1
putative TonB-dependent receptor	1	1
Putative trans-acting enoyl reductase	1	1
putative undecaprenyl-phosphate N-acetylglucosaminyl 1-phosphate transferase
Putrescine importer PuuP	1	1
Pyrethroid hydrolase		1
Quinoprotein glucose dehydrogenase B	1	1
RecBCD enzyme subunit RecD	1	1
Replication initiation protein		1
Replicative DNA helicase	1	1
Replicative DNA helicase	1	1
Replicative DNA helicase	1	1
Rhomboid protease AarA	1	1
Riboflavin transporter	1	1
Ribonucleoside-diphosphate reductase 1 subunit alpha	1	1
Ribonucleoside-diphosphate reductase subunit beta	1	1
RNA pyrophosphohydrolase	1	1
RNA-binding protein Hfq	1	1
Secretory immunoglobulin A-binding protein EsiB	1	1
Secretory immunoglobulin A-binding protein EsiB	1	1
SPBc2 prophage-derived aminoglycoside N(3')-acetyltransferase-like protein YokD
Sulfate/thiosulfate import ATP-binding protein CysA	1	1
Sulfopropanediol 3-dehydrogenase
Thiazole synthase	1	1
Thioredoxin
Thymidylate synthase ThyX
Toluene-4-monooxygenase system protein A
Toxin Doc
Toxin HigB-2		1
Trans-3-hydroxy-L-proline dehydratase
Transcriptional activator PmfR
tRNA nuclease CdiA-2		1
tRNA nuclease CdiA-2		1
tRNA-Leu(tag)
tRNA-Ser(tga)
Type I restriction enzyme EcoKI M protein		1
Type IV secretion system protein VirB6
Type-1 restriction enzyme EcoKI specificity protein		1
Type-1 restriction enzyme R protein		1
Tyrosine recombinase XerD	1	1
Tyrosine--tRNA ligase	1	1
UDP-2-acetamido-2,6-beta-L-arabino-hexul-4-ose reductase
UDP-2,3-diacetamido-2,3-dideoxy-D-glucuronate 2-epimerase
UDP-galactopyranose mutase
UDP-glucose 4-epimerase	1	1
UDP-glucose 4-epimerase	1	1
UDP-glucose 6-dehydrogenase	1	1
UDP-N-acetyl-D-glucosamine 6-dehydrogenase	1	1
UDP-N-acetylglucosamine 4-epimerase
UvrABC system protein B	1	1
Vitamin B12 transporter BtuB	1	1
This table was currated from Supplemental Table S3.
