# Supplementary material for: Two Acinetobacter baumannii Isolates Obtained From a Fatal Necrotizing Fasciitis Infection Display Distinct Genomic and Phenotypic Characteristics in Comparison to Type Strains
Source: Front Cell Infect Microbiol. 2021 Apr 12;11:635673. doi: 10.3389/fcimb.2021.635673 (PMC8072282; doi:10.3389/fcimb.2021.635673)
Supplement: Supplementary file 7 [file Table_6.xlsx]

## Sheet: Supplementary Table 6
Supplemental Table 6. Pili operon comparison among A. baumannii strains used in this work
	19606	17978	NFAb-1	NFAb-2
csuB	19606_00112 19606_00114 19606_00254	17978_03684 17978_03808 17978_03810	3443_03061 3443_03063	3444_03822 3444_03824
csuC	19606_00115 19606_00255	17978_03683 17978_03807	3443_03060	3444_03821
csuD	19606_00116	17978_03806	3443_03059	3444_03820
csuE	19606_00117	17978_03805	3443_03058 3443_03941	3444_02872 3444_03819
pilA		17978_00979	3443_03214	3444_01272
pilB	19606_02727	17978_00074 17978_01797	3443_00544	3444_00982 3444_02216
pilT	19606_02014 19606_02015	17978_02310 17978_02311	3443_01542 3443_01543	3444_02015 3444_02016
pilU	19606_02014	17978_02310	3443_01542	3444_02016
pilG	19606_01564 19606_01565	17978_00611 17978_00612	3443_00264 3443_00265	3444_00557 3444_00558
pilV	19606_03632	17978_00969	3443_03226	3444_01261
pilQ	19606_03611	17978_00989	3443_03204	3444_01282
pilP	19606_03610	17978_00990	3443_03203	3444_01283
pilO	19606_03609	17978_00991	3443_03202	3444_01284
pilM	19606_03606	17978_00993	3443_03200	3444_01286
pilW	19606_02547	17978_01965	3443_02837	3444_03167
Data were compiled by annotating genomes using prokka with a custom fasta database.
